# Supplementary material for: The school-subject-specificity hypothesis: Implication in the relationship with grades
Source: PLoS One. 2020 Apr 21;15(4):e0230103. doi: 10.1371/journal.pone.0230103 (PMC7173871; doi:10.1371/journal.pone.0230103)
Supplement: S1 Dataset — The dataset of the study. (XLSX) [file pone.0230103.s001.xlsx]

## Sheet: Feuil1
NuméroClasse	Date de naissance	Sexe	Ecole1	Ecole2	Ecole3	Ecole4	Ecole5	Ecole6	Ecole7	Ecole8	Ecole9	Ecole10	Ecole11	Ecole12	Ecole13	Ecole14	Ecole15	Ecole16	Ecole17	Ecole18	Ecole19	Ecole20	Ecole21	Ecole22	Ecole23	Ecole24	Ecole25	Ecole26	Ecole27	Ecole28	Ecole29	Ecole30	Ecole31	Ecole32	Ecole33	Maths1	Maths2	Maths3	Maths4	Maths5	Maths6	Maths7	Maths8	Maths9	Maths10	Maths11	Maths12	Maths13	Maths14
911	2000-11-10	Garçon	1	4	5	4	4	6	5	1	7	3	7	4	7	5	1	1	5	6	1	1	7	1	1	1	7	5	3	4	2	1	3	1	6	1	6	6	6	1	3	1	1	6	2	7	1	6	6
911	2000-06-21	Fille	3	1	4	5	4	7	4		5	4	7	7	6	6	7	5	4	5		6	5	6	7	4	7	2	6	7	5	7	7	4	7	3	1	4	3	4	5	5	1	3	1	4	7	5	5
911	2000-08-02	Fille	5	4	7	7	6	6	7	5	6	7	6	6	6	6	7	7	6	5	4	7	7	6	7	4	5	4	7	6	7	7	7	4	7	7	4	7	7	6	6	7	5	6	7	6	6	6	6
911	2001-01-15	Fille	6	4	6	7	6	7	6	6	6	6	6	7	6	7		6	5	4		7	5	6	6	3	4	4	5	6	4	7	5	3	7	4	2	6	5	5	7	7	2	7	2	7	7	4	7
911	2001-07-30	Garçon	6	1	7	6	7	7	7	3	5	4	7	7	5	7	7	6	6	4	2	2	7	5	7	4	5	4	6	6	7	7	7	4	7	3	3	6	6	7	7	7	4	7	4	7	7	6	7
911	2000-04-19	Garçon	4	1	1	3	5	7	4	2	5	7	6	5	3	7	1	4	1	3	1	1	4	1	1	5	1	1	3	2	4	1		5	7	1	1	1	4	1	1	3	1	1	1	1	1	1	6
911	2000-10-02	Garçon	4	1	3	5	3	6	7	5	1	2	6	6	5	6	3	7	4	3	2	5	4	1	5	6	3	1	5	5	1	7	2	4	3	1	1	2	1	1	5	7	7	1	1	5	3	4	1
911	2000-08-07	Fille	3	2	7	4	4	4	5	3	6	2	7	4	4	7	7	6	2	2	4	6	4	4	5	4	4	3	1	3	3	5	3	4	1	3	4	4	3	5	4	4	4	4	1	5	4		6
912	2001-08-12	Garçon	7	6	7	6	5	7	5	4	7	6	7	7	6	6	3	3	7	7	1	1	7	1	3	1	6	6	3	2	2	3	5	1	6	7	5	6	4	4	6	5	1	7	5	6	6	6	6
912	2001-03-30	Garçon	4	5	7	7	7	7	7	5	7	7	7	7	7	7	1	1	7	7	1	1	7	1	7	1	7	6	7	7	1	1	1	1	7	1	6	6	6	6	6	7	1	6	6	6	6	7	7
912	2001-06-21	Fille	3	4	6	4	6	4	7	3	5	4	7	6	4	5	5	4	6	4	2	5	6	2	2	3	4	2	5	2	1	1	4	2	5	4	1	5	4	6	5	5	3	5	3	7	3	4	5
912	2000-06-03	Fille	7	4	7	7	6	7	6	4	7	5	7	7	6	7	1	7	7	7	1	6	7	1	5	1	7	7	6	1	7	5	1	1	7	5	1	4	6	7	7	7	1	6	1	6	7	7	5
912	2000-01-20	Garçon	4	6	7	5	1	7	7	1	5	7	7	6	4	7	7	5	5	4	1	7	6	7	7	1	7	5	6	7	7	6	7	3	5	1	4	7	7	1	7	6	1	7	3	7	7	6	7
912	1999-08-12	Garçon	2	4	5	7	5	6	7	1	5	4	7	7	7	7	7	4	5	6	3	6	5	5	6	1	3	3	3	4	5	5	5	1	6	7	7	7	7	7	7	7	1	4	7	7	7	7	7
912	2000-05-25	Garçon	5	4	6	5	4	5	4	4	5	4	3	5	4	4	7	5	5	4	5	5	4	4	5	4	4	5	5	3	3	4	4	3	4	4	6	6	5	4	7	4	4	3	5	6	7	5	4
921	2000-06-25	Fille	1	4	7	7	5	6	7	1	7	5	7	5	7	7	4	6	4	3	1	3	6	1	2	5	6	2	5	1	1	4	1	1	7	1	7	7	7	1	5		1	7	7	7	5	7	7
921	2000-08-15	Garçon	1	1	4	5	6	5	6	3	1	1	7		6		7	1	4	4	3	1	7	1	6	2	5	2	3	1	7	1	1	4	1	1	1	6	4	5	6	5	3	1	1	4	6	4	1
921	2001-08-28	Fille	1	4	6	7	3	7	6	6	7	2	7	7	4	6	7	7	6	3	2	7	5	1	1	4	2	1	1	3	1	2	3	1	6	5	2	2	7	6	7	1	1	2	1	3	7	3	7
921	2000-11-17	Fille	7	5	7	6	6	7	7	5	4	5	7	6	5	7	7	7	5	4	1	3	7	2	1	1	5	5	2	6	7	4	7	1	7	7	7	7	7	7	7	7	1	7	7	7	7	7	7
921	2000-03-04	Fille	7	7	7	7	4	7	7	2	7	2	7	7	7	7	7	7	7	7	3	7	7	7	7	2	7	6	7	7	7	7	7	2	7	7	7	7	7	4	7	7	2	7	2	7	7	7	7
921	2001-05-27	Garçon	5	5	5	6	5	6	7		5	5	5	6	5	6	7	7	6	5	5	7	6	7	7	5		6	6	7	5	7	6	6	7	7	6	5	6	7	7	7	6	5	5	7	7	5	6
921	2001-04-06	Garçon	1	5	7	7	6	6	7	3	5	6	7	5	6	7	7	2	7	7	1	1	7	6	5	2	6	4	6	7	3	6	6	5	7	7	7	7	7	7	7	7	7	7	7	7	7	2	7
921	2001-04-19	Garçon		2	5	3	5	5	7	1	3		6	7	3	4	7	7	3	1	3	2	7	4	7	4		2	3	4		5	6	7	3	7	3	3	4	4	7	3	3	3	4		5	4	5
921	2000-11-24	Fille	1	3	5	6	1	6	7	4	2	4	7	1	5	5	1	6	1	3	1	7	7	1	4	1	4	4	1	1	1	4	4	1	1	1	4	6	6	1	7	7	1	4	3	6	7	4	4
921	2000-11-29	Fille	4	3	5	2	1	7	5	6	5	6	4	5	4	3	1	2	5	5	3	2	3	3	4	5	3	5	4	4	1	6	3	5	4	7	1	4	7	6	7	7	1	7	1	1	7	1	7
921	2001-03-19	Fille	3	4	3	5	4	7	7	5	4	7	6	7	5	4	2	3	4	3	4	5	4	5	4	3	3	4	3	4	5	3	2	1	6	3	6	6	5	6	7	7	6	7	6	5	7	6	4
921	2000-09-25	Garçon	1	1	1	1	1	1	1	1	1	7	1	1	1	1	1	1	1	1	3	1	1	1	1	1	1	1	1	1	1	1	1	1	1	1	1	1	1	1	1	1	1	1	1	1	1	1	1
921	2000-09-29	Fille		4	7	5	3	7	3	1	7	6	7	7	6	6	1	1	3	4	5	1	5	1	2	1	1	1	1	1	3	4	1	1	1	3	4	7	7	6	7	1	1	3	2	7	5	3	6
921	2000-02-23	Fille	1	3	7	4	1	7	5	4	4	1	7	7	6	5	2	1	4	1	1	1	7	1	2	1	4	1	2	1	1	2	1	1	3	1	1	7	7	1	7	4	1	7	1	7	7	7	4
922	2001-06-10	Garçon	1	4	7	4	7	5	7	3	6	7	7	6	7	3	7	6	7	4	5	3	5	4	5	3	5	4	6	3	7	6	7	1	7	1	1	2	3	4	5	6	1	3	1	4	6	2	5
922	2000-03-08	Fille	5	2	5	5	4	6	4		6		5	6	3	6	6	5	6	4	3	1	5	2	5		5	3	3	3	6	2	6	2	6	5	2	3	5	4	3	6	5	2	1	3	7	4	6
922	2000-02-16	Garçon	4	5	7	7	7	6	6	4	5	4	7	7	6	6	7	7	6	6	5	7	4	7	7	4	4	7	7	7	7	4	6	6	7	7	7	7	7	4	7	7	4	7	4	4	7	5	7
922	2001-10-23	Garçon	1	4	6	3	1	6	1	1	6	4	5	6	2	4	2	4	4	2	1	1	5	2	2	1	4	2	3	1	1	1	2	1	1	1	1	5	1	1	5	1	1	2	1	7	5	2	2
922	2001-10-04	Garçon	1	5	7	7	6	7	7	1	7	5	7	7	7	7	1	7	7	6	1	1	7	1	1	2	5	4	1	1	1	3	1	2	1	1	7	6	1	3	7	1	1	6	5	7	7	7	1
922	2001-05-15	Fille	1	4	5	4	1	6	3	2	4	4	4	5	5	4	1	1	5	4	5	3	4	1	1	2	4	4		2	1	4	1	3	3	1	5	4	4	2	7	1	2	7	5	4	7	5	6
922	2000-12-17	Fille	2	3	6	5	3	7	5	2	4	1	7	7	6	5	1	3	4	3	1	4	6	3	2	3	5	4	6	6	1	2	2	1	6	1	3	4	4	3	5	4	4	5	2	6	7	3	5
922	2000-02-17	Fille	3	4	4	3	3	5	4	3	4	4	6	5	5	4	3	3	4	4	3	3	5	3	4	3	4	4	5	3	3	4	3	2	4	3	2	3	4	2	4	3	4	3	2	3	4	3	4
922	2000-11-09	Fille	1	4	6	6	4	7	4	5	3	5	7	2	5	4	1	4	4	5	5	3	7	4	1	3	4	2		2	1	2	1	4	5	3	1	3	5	1	4	1	4	7	1	3	5	2	4
922	2000-09-30	Garçon	4	4	4	4	4	5	5	4	4	4	5	5		5	5	4	4	4	4	4	5	4	4	4	4	4	4	4	1	1	1	4	4	2	1	4	4	3	4	4	5	4	1	4	4	2	4
922	2001-02-01	Garçon	1	2	5	7	1	6	3	3	2	2	5	3	2	7	2	2	1	2	1	2	4	1	1	5	3	2	4	2	1	4	1	2	6	1	1	1	4	1	1	1	1	1	1	5	1	1	1
922	2001-01-18	Garçon	4	3	7	4	1	7	7	1	6	3	7	5	4	4	7	5	4	4	1	3	7	1	1	3	1	2	1	4	1	5	1	1	2	6	3	1	4	7	2	4	2	7	3	1	6	3	1
923	2001-04-11	Fille	1	4	5	5	6	4	6	1	5	6	1	2	1	5	1	1	6	1	1	5	4	1	1	1	4	3	1	4	1	4	6	1	5	2	2	4	5	6	6	6	1	7	2	4	6	5	5
923	2000-08-22	Garçon	2	3	6	4	4	4	4	2	3	4	6	4	5	5	4	3	4	4	3	3	6	3	4	3	4	2	5	3	3	2	2	3	3	3	4	6	5	4	5	3	2	5	4	7	6	6	5
923	2000-07-06	Garçon	4	5	7	7	3	6	6	5	3	5	7	6	4	6	3	1	4	6	3	1	7	1	5	4	5	3	4	6	6	3	1	4	2	7	2	6	5	1	6	7	5	7	4	6	7	5	4
923	2000-04-27	Garçon	1	4	7	7	4	5	7	2	7	5	7	5	7	7	5	5	6	5	2	2	7	5	6	2	6	3	5	4	4	7	6	2	7	1	2	6	5	2	5	5	5	2	2	6	2	6	5
923	2000-12-11	Fille	4	7	7	7	4	7	3	3	7	7	7	7	7	7	7	4	7	7	4	3	7	3	2	7	7	7	7	4	1	2	2	7	7	4	7	7	7	7	7	4	4	7	6	7	7	7	7
923	2001-07-12	Garçon	1	4	5	2	1	7	5	4	2	7	5	6	5	6	1	1	5	3	5	1	2	1	1	6	4	4	1	4	1	1	1	4	1	1	3	4	1	1	5	1	3	1	1	6	4	5	1
923	2001-04-01	Garçon	3	6	7	5	4	6	5	1	7	5	7	5	6	5	1	2	5	5	1	3	7	2	1	1	7	6	5	4	1	6	1	1	3	4	7	7	7	1	7	3	1	7	5	7	5	7	5
923	2001-08-10	Fille	4	6	7	7	4	5	4	3	7	5	4	5	6	6	1	1	6	6	4	1	5	1	1	1	5	6	6	1	1	1	1	4	6	5	4	4	6	5	6	2	4	7	5	3	5	6	6
923	2000-07-01	Fille	4	5	5	5	4	5	4	4	6	4	5	5	6	6	4	2	5	4	3	3	4	3	3	3	4	4	3	4	3	2	2	2	4	3	4	4	3	3	5	2	2	6	5	5	5	5	5
923	2001-08-02	Fille	1	4	4	1	4	3	5	4	4	4	5	4	5	3	3	4	4	5	3	1	4	3	2	3	4	4	4	3	1	1	4	4	3	1	3	2	3	3	4	4	3	2	1	3	4	4	3
923	2001-07-11	Garçon	1	5	7	7	6	5	5	6	7	4	7	6	7	7	5	1	6	4	2	1	7	2	4	4	4	7	6	5	7	6	4	2	3	7		7	7	7	7	7	7	7	7	7	7	7	7
923	2001-07-03	Garçon	1	4	6	7	3	7	2	3	7	5	7	7	7	7	6	1	7	7	1	2	7	1	7	2	7	4	7	4	7	2	3	2	7	1	7	7	7	5	7	7	1	7	4	7	7	7	7
923	2001-04-14	Garçon	4	5	6	4	3	6	2	1	5	2	7	7	6	5	6	4	4	6	5	4	6	4	5	4	5	6	5	5		4	4	4	5	4	5	6	5	4	6	4	4	4	2	5	5	5	5
923	2001-04-05	Garçon	1	1	7	1	1	5	1	3	3	1	7	6	7	1	1	1	2	5	2	1	6	1	1	1	5		1	1	1	1	1	1	2	1	4	6	2	1	5	1	1	2	1	6	5	6	1
923	2001-03-15	Fille	2	4	4	3	3	2	2	2	4	2	3	2	4	4	4	1	2	3	2	1	3	2	2	2	2	2	1	3	1	2	2	3	4	2	4	4	3	3	3	2	2	4	2	3	3	3	4
924	2000-11-22	Fille	3	1	1	2	4	6	7	1	7	2	7	4	3	7	2	1	1	1	2	1	6	1	1	3	1	1	1	3	1	1	1	1	1	7	7	7	7	7	7	1	1	7	4	7	7	7	7
924	2000-08-04	Fille	1	1	7	7	4	7	7	7	6	1	7	7	7	7	7	7	7	7	7	5	6	5	6	5	6		4	6	3	6	6	6	6
924	2000-03-30	Fille	1	3	5	4	2	6	6	2	5	5	6	4	4	5	1	1	3	4	3	3	6	2	1	1	3	2	2	2	1	1	2	3	2	2	3	5	5	5	5	5	2	7	2	4	3	2	6
924	2001-02-19	Garçon	2	3	6		5	7	6		7	6	7	7	5	6	5	5	7	7	7	1		1	7	1	7	4	5	5	2	7	7	1	7	4	5	5	5	4	6	5	1	7	1	7	7	7	6
924	2000-10-26	Fille	1	2	6	4	1	5	1	1	5	6	6	5	6	5	1	2	6	4	1	1	7	1	1	1	5	3	2	2	1	2	1	1	2	1	3	7	2	5	5	1	1	6	3	7	5	1	4
924	2001-05-09	Garçon	1	1	6	7	7	7	7	4	7	4	7	7	3	6	5	7	7	5	1	7	7	1	2	3	5	1	3	5	4	1	4	1	7	7	7	7	7	7	7	7	1	7	7	7	7	7	7
924	2000-04-17	Garçon	1	3	7	6	6	6	5	3	6	2	7	5	5	6	6	5	6	5	3	2	5	3	5	4	4	2	5	4	3	5	6	3	5	5	3	7	6	6	6	5	2	6	1	7	6	5	6
924	2001-02-16	Garçon	1	3	6	6	2	7	5	1	6	3	7	7	6	5	4	1	6	5	2	5	7	1	5	1	5	1	4	3	3	2	2	1	5	4	2	6	7	5	7	7	4	5	1	6	7	3	3
924	2001-03-06	Fille	2	1	4	3	1	5	4	3	4	1	4	5	3	4	3	3	4	4	3	1	4	4	1	1	5	3	2	1	2	1	4	1	4	1	1	2	2	1	4	3	1	1	1	1	4	4	1
924	2001-04-18	Garçon	1	4	7	4	1	7	6	4	5	3	6	6	5	4	5	5	5	4	1	3	6	1	1	2	4	3		3	1	6	5	1	4	3	7	6	7	2	7	6	5	6	5	6	6	6	6
924	2001-02-17	Garçon	1	3	7	7	1	7		1	7	4	7	1	1	4	7	7	1	1	4	1	1	1	1	4	3	1	1	2	1	1	6	1	1	1	1	1	1	1	1	1	1	1	1	1	1	7	7
931	2001-01-24	Garçon	1	2	6	5	6	4	7	2	5	2	7	4	3	6	1	1	3	2	1	3	6	1	1	1	2	2	4	5	1	1	2	3	2	1	3	4	3	2	5	5	4	6	2	3	7	4	5
931	2001-01-27	Fille	3	2	6	4	4	6	5	2	4	4	6	6	5	4	7	5	2	1	2	1	4	1	5	4	5	1	5	2	2	4	4	2	6	4	1	2	2	2	6	6	4	5	1	6	6	4	3
931	2001-09-17	Fille	5	4	4	4	6	7	7	6	4	7	5	7	5	4	6	6	5	4	4	3	4	6	7	5	4	3	4	3	4	6	4	3	4	5	1	3	7	7	7	3	3	3	5	1	7	3	7
931	2001-06-15	Fille	2	2	6	3	4			2	3	1	7	3	5	4	2	1	5	4	2	1	6	1	1	1	4	2	1	1	1	1	1	1	1	1	1	2	1	3	4	1	1	1	1	3	5	2	1
931	2000-10-25	Fille	1	4	5	7	2	7	1	3	7	5	7	1	7	7	1	4	7	5	4	1	7	1	1	1	7	6	3	1	1	1	1	1	7	1	4	5	7	3	7	2	1	7	6	7	1	5	7
931	2001-07-30	Fille	2	3	5	3	4	4	6	7	2	3	6	5	3	4	6	6	2	2	4	3	4	3	3	4	4	2	2	2	3	1	4	5	1	2	1	5	2	4	4	5	3	1	1	6	5	3	2
931	2001-01-11	Garçon	1	2	5	3	1	4	2	7	1	7	4	6	1	4	1	2	2	1	3	5	2	6	1	7	1	2	1	4	5	1	3	5	6	1	4			2	7	1	7	2	4	1	4	4	5
931	2001-03-15	Garçon	1	3	6	5	4	4	3	2	6		5		6	6	4	5	6	7	4	6	5	7	3	4	5	6	5	4	1	3	4	7	3	5	7	7	5	5	7	7	4	7	7	5	7	3	7
931	2001-03-18	Fille	1	3	6	4	2	5	7	7	2	2	6	4	4	2	1	1	2	2	1	1	5	1	1	1	4	1	1	1	1	1	2	1	1	5	1	4	5	7	5	5	1	5	1	4	3	5	6
931	2001-01-23	Fille	1	4	6	5	3	6	5	2	5	2	7	7	6	5	3	4	4	4	3	2	5	1	2	2	5	2	3	4	2	3	2	2	6	4	2	3	7	1	7	2	2	7	1	3	6	4	7
931	2001-04-08	Garçon	1	3	5	6	2	4	3	5	3	5	7	4	2	6	1	2	5	3	2	1	5	2	1	2	4	1	3	1	1	3	3	1	5	1	5	6	6	4	4	1	1	6	4	7	1	5	7
931	2000-11-03	Fille	1	5	4	4	1	7	2	4	7	6	5	7	3	5	5	4	3	3	3	1	3	1	3	2	2	1	4	1	1	4	1	5	1	1	1	3	4	1	7	2	1	7	1	1	7	1	6
931	2001-06-05	Garçon	4	6	7	6	3	7	7	5	4	7	7	7	5	7	4	4	7	4	5	1	7	1	7	2	6	4	4	7	5	7	7	4	7	2	1	7	7	5	7	7	1	7	4	7	7	7	7
931	2001-06-11	Garçon																																		2	1	4	5	1	7	1	4	1	1	4	7	4	5
931	2001-08-04	Garçon	5	5	6	7	4	7	7	3	4	5	4	5	3	5	3	5	4	3	4	5	6		7	2	5	3	4	6	5	7	6	3	4	4	5	4	3	2	6	7	4	5	3	4	7	4	3
931	2001-07-27	Fille	1	3	4	5	1	7	7	2	6	4	3	7	3	5	5	3	2	2	1	6	2	1	1	3	2	3	2	6	3	4	2	2	6	1	4	4	7	2	7	7	1	7		2	7	3	7
931	2000-03-23	Garçon	4		3	4	4	5	4	3	3	2	4	4	4	4	3	3	2	3	3	3	2	1	1	4	3	1	3	2	3	2	3	5	3	3	3	3	2	2	4	3	4	3	1	4	4	4	4
931	2001-02-16	Fille	1	2	6	2	2	4	2	6	3	1	5	4	5	2	2	2	3	1	2	3	4	3	2	5	4	2		2	2	1	2	3	2	2	4	3	4	4	5	3	4	3	2	2	4	4	3
931	2001-09-21	Garçon	1	5	5	4	3	4	1	1	5	5	7	3	6	7	1	1	6	5	1	2	6	3	1	1	6	3	5	2	1	1	2	1	5	1	6	6	5	1	5	2	1	6	4	6	3	5	6
931	2000-11-21	Fille	4	3	5	5	5	5	4	2	6	3	5	6	4	5	2	3	4	4	2	2	4	2	4	2	4	3	3	2	1	4	2	2	4	2	3	6	3	6	6	3	3	6	3	6	6	4	3
931	2001-02-27	Garçon	1	4	4	4	1	5	4	1	3	4	3	3	5	3	1	1	4	3	2	1	6	1	1	2	2	1	2	3	1	7	3	2	4	3	6	4	5	2	6	4	3	7		4	4	5	5
931	2001-10-23	Garçon	4	6	7	6	5	7	7	3	6	2	5	7	5	5	1	1	5	5	4	4	7	4	3	2	7	4	5	3	1	1	4	1	5	4	7	7	7	7	7	7	1	5	7	7	6	7	6
931	2001-10-04	Fille	2	3	5	5	2	6	5	1	4	3	6	6	5	5	4	3	4	4	1	4	6	2	2	2	4	3	3	3	1	2	2	1	3	2	3	5	5	2	7	4	1	4	3	6	7	5	6
931	2001-03-06	Fille	1	2	4	3	2	6	5	1	2	1	6	6	4	4	4	2	2	1	1	2	4	1	3	2	2	1	1	3	1	2	2	1	2	1	1	1	2	2	6	5	1	1	1	1	6	2	4
931	2000-09-23	Garçon	1	1	2	1	1	4	1	7	1	3	4	5	6	1	1	1	1	1	1	1	2	1	1	7	4	2	1	1	5	1	1	5	1	2	1	4	2	1	3	2	4	1	1	5	6	7	1
932	2001-02-28	Garçon		4	6	6	5	6	5	1	4	4	6	6	5	6	5	3	4	3	4	4	4	4	4	1	5	4	5	4	5	4	5	6	5	5	4	4	3		5	1		4	1	3	5	3	4
932	2001-01-26	Fille	1	4	6	6	5	6	5	1	6	4	6	6	4	5	2	4	1	4	1	2	6	2	4	2	4	4	3			2		1	5	1	4	6	6	5	6	5	1	6	4	6	6	4	5
932	2000-11-15	Fille	5	4	6	6	5	6	5	3	5	4	6	6	5	5	7	5	5	5	4	5	5	3	6	4	5	4	6	5	3	4	5	4	5	5	5	5	5	5	6	5	4	5	4	5	6	6	5
932	2001-09-30	Garçon	1	4	6	5	3	4	3	2	5	4	5	4	5	5	3	4	4	4	2	4	5	4	2	3	4	4	5	3	3	3	4	1	6	2	4	5	4	4	2	3	3	5		4		3	5
932	2001-06-06	Garçon	2	4	6	5	6	5	4	1	5	6	7	5	5	5	2	3	5	5	3	4	5	3	1	2	6	5	5	5	2	3	2	2	5	4	5	4	6	5	5	3	3	5	5	5	4	5	6
932	2001-08-10	Fille	5	4	6	2	5	7	5	2	3	4	6	7	5	3	6	1	2	5	3	4	5	4	5	1	3	4	1	1	2	1	1	2	3	3	4	5	3	1	7	6	5	4	3	6	6	4	3
932	2001-04-11	Garçon	1	7	7	7	2	7	7	1	7	7	7	7	7	7	6	1	7	7	1	1	7	1	7	1	7	7	6	1	1	1	1	1	7	1	7	7	7	1	7	1	1	7	7	7	7	7	7
932	2000-11-03	Fille		4	7	4	1	7	6	2	7	5	7	7	5	7	2	3	6	6	2	1	7	1	1	1	5	4	5	2	1	1	1	1	4	2	3	6	7	5	7	7	1	6	3	5	7	5	6
932	2001-07-22	Fille	1	1	5	5	1	7	7	1	4	5	5	7	5	7	7	5	2	3	4	1	4	1	1	2	2	1	1	1	1	1	4	2	1	1	1	4	1	1	7	5	1	2	3	4	7	4	1
932	2001-09-14	Garçon	1	5	6	2	5	7	3	6	6	4	7	7	4	3	7	4	5	5	4	2	6	2	7	3	5	6	3	6	1	3	2	4	2	6	3	7	3	7	7	4	5	4	3	5	7	5	3
932	2001-07-10	Garçon	1	3	6	6	7	6	4	1	5	4	7	5	6	6	3	4	4	5	5	1	5	3	1	4	5	1	3	4	6	7	6	1	6	1	4	3	5	4	4	3	5	4	7	4	5	4	4
932	2000-12-23	Garçon	4	3	6	6	4	5	5	6	5	4	5	6	4	5	4	3	4	4	2	4	5	4	4	1	3	4	4		3	2	2	2	4	4	3	5	5	4	6	4	3	4	3	6	6	4	5
932		Garçon	1	4	6	3	7	7	7	4	5	4	6	7	4	4	7	2	3	2	1	1	6	1	6	2	2	1	2	5	4	6	6	2	1	1	1	4	1	5	7	6	5	2	1	5	7	2	1
932	2001-07-20	Garçon	1	2	6	7	6	7	5	1	6	3	7	6	6	7	7	7	6	6	3	6	7	6	7	6	6	2	6	6	6	7	7	3	6	2	7	6	6	4	7	7	1	6	5	7	7	7	7
932	2001-06-30	Fille	1	2	3	4	1	6	2	2	1	2	4	5	3	1	2	2	2	1	2	1	4	1	1	2	4	3	5	1	1	1	1	6	5	4	3	5	2	1	6	3	2	5	6	4	5	4	3
932	2001-07-12	Fille	4	6	7	7		7	7	3	7	6	7	7	6	7	7	7	7	6	3	5	7	3	7	2	6	6	6	6	1	4	7	2	7	4	6	7	7	6	7	6	2	7	6	7	7	6	7
932	2001-06-06	Garçon	4	4	3	3	5	5	1	2	3	4		6	5	6	1	1	4	3	2	1	3	1	1	1	4	2	1	1	1	2	1	1	2	1	2	6	2	2	7	1	1	3	3	7	7	6	2
932	2001-02-10	Fille	4	4	6	6	5	5	6	4	4	3	6	6	6	4	7	6	5	3	3	3	5	2	6	2	4	2	5	5	2	1	1	2	5	4	2	5	4	3	6	6	3	3	1	6	5	4	5
932	2001-01-30	Garçon	3	2	5	5	3	6	4	3	2	5	6	7	5	4	1	1	4	2	4	2	5	4	2	2	4	2	3	5	4	1	3	2	3	6	2	3	4	3	7	6	3	5	1	4	7	4	7
932	2001-12-08	Garçon	6	6	7	6	6	6	5	6	6	7	7	6	6	6	7	6	6	6	2	5	6	6	7	5	6	5	5	6	6	5	6	4	7	5	5	6	6	5	6	5	3	6	6	7	6	5	6
932	2000-11-20	Garçon	5	5	7	6	5	7	6	7	6	4	7	7	6	6	7	6	7	6	5	2	7	3	7	5	6	3	6	4	2	1	5	1	4	5	4	5	5	5	7	6	3	2	2	7	7	6	5
932	2001-10-08	Garçon	2	4	5	4	3	6	2	5	3	5	5	4	3	4	3	4	4	3	3	2	5	1	2	6	3	4	3	2	1	1	2	3	2	1	6	5	6	2	6	1	4	7	5	3	4	2	5
932	2001-02-15	Garçon	1	3	4	4	3	5	6	7	4	5	4	5	4	5	7	7	4	2	3	1	4	1	1	5	4	1	1	3	1	1	1	3	1	1	2	4	3	4	4	1	3	4	1	6	5	3	3
932	2001-07-06	Fille	4	3	6	2	4	5	6	2	2	3	6	5	4	6	1	2	4	5	2	2	3	3	2	2	6	5	6	6	4	4	4	3	6	2	4	5	3	4	4	5	2	6	3	5	5	3	4
933	2001-08-07	Garçon	4	5	6	4	4	6	6	2	5	3	6	5	6	5	3	3	5	4	3	3	5	3	3	3	5	4	5	5	2	2	3	2	5	4	6	6	5	6	6	5	2	6	6	6	6	6	5
933	2001-06-02	Garçon	7	6	7	6		7	7	6	7	7	7	7	6	7	7	1	7	6	6	7	7	1	1	5	6	7	7	7	1	1	1	6	7	6	6	7	7	5	7	6	7	7	7	7	7	7	7
933	2001-01-29	Fille	1	2	4	1	5	5	7	7	1	1	6	5	5	1	7	7	2	4	6	7	5	7	7	6	3	2	1	7	7	1	6	1	1	7	1	4	1	4	7	7	7	1	1	4	7	3	1
933	2001-06-20	Garçon	6	6	7	6	1	7	1	4	5	4	7	7	6	7	1	1	6		6	1	7	1	1	4	6	4	1	1	1	4	1	1	6	1	7	7	7	1	7	1	1	7	7	7	7	7	7
933	2001-09-14	Garçon	3	3	5	2	2	2	5	7	2	4	2	2	5	2	5	4	2	4	4	2	5	2	2	5	3	5	2	4	2	2	2	4	2	2	4	4	3	3	3	3	7	3	3	4	3	4	3
933	2001-04-07	Garçon	1	4	6	5	2	7	3	5	5	1	7	7	3	3	2	2	4	1	3	4	5	3	4	2	3	4	3	2	2	5		4	1	1	3	5	1	2	7	2	3	5	4	5	7	4	2
933	2001-05-15	Garçon	1	5	5	6	3	6		2	6	3	5	6	5	5	4	2	5	5	1	1	6	1	1	1	6	5	5	3	1	1	1	1	5	1	6	7	6	2	6	2	1	6	6	6	6	5	5
933	2001-10-22	Garçon		5	5	3	4	6	5	6	6	5	6	6	5	6	4	4	5	5		3	4	4	5	5	5	6	6	5	4	4	5	6	5	3	7	6	7	5	7	5	6	7	6	6	6	7	6
933	2001-03-24	Fille	1	4	4	5	3	7	4	1	4	4	5	7	3	5	6	3	3	2	1	4	3	1	5	2	2	1	4	5	2	3	5	1	3	1	3	3	5	7	4	1	2	2	6	6	7	5	5
933	2001-04-25	Fille	1	5	7	7	6	7	7	5	4	7	5	6	6	7	4	4	5	4	3	4	4	1	4	3	5	5	5	6	2	6	5	4	6	1	6	5	5	5	7	7	4	5	7	6	7	5	5
933	2001-07-19	Fille	1	4	4	4	3	5	4	2	4	2	5	5	3	5	2	2	2	2	3	1	6	1	1	2	3	3	1	1	1	1	1	2	1	1	2	2	1	1	4	1	7	1	1	1	4	1	1
933	2000-12-20	Fille	1	5	7	6	7	7	7	1	5	7	7	6	7	7	3	4	6	5	3	6	6	1	3	4	7	5	5	6	2	4	5	2	6	1	6	7	7	7	7	7	1	7	7	7	7	7	7
933	2001-05-18	Garçon	4	4	6	4	4	4	5	1	4	5	7	4	6	5	4	3	3	5	6	4	7	3	1	1	4	4	4	4	1	1	1	1	4	4	4	7	4	4	7	7	1	4	4	4	4	5	4
933	2001-06-26	Fille	7	5	6	7	7	7	7	2	5	6	7	7	7	7	7	4		4	2	4	7	3	1	3	6	6	5	4	2	7	1	6	7	7	7	7	7	7	7	7	1	7	7	7	7	7	7
933	2001-05-23	Garçon	1	4	6	5	2	7	5	4	3	3	6	7	4	4	6	3	3	3	3	5	6	3	3	3	4	4	3	1	4	1	5	3	1	4	5	6	5	4	7	4	1	5	4	6	7	5	6
933	2001-02-01	Fille	1	6	7	5	1	7	4	2	6	6	6	6	6	6	1	2	6	6	1	4	7	4	1	1	7	6	6	4	1	3	1	1	1	1	7	7	7	1	7	4	1	7	7	7	7	7	7
933	2001-08-25	Fille	1	3	4	5	2	6	5	7	2	2	5	6	5	5	2	2	4	4	2	1	5	1	1	6	3	2	1	5	4	1	2	1	2	1	3	4	5	3	7	5	4	3	3	4	6	5	5
933	2001-01-17	Garçon	1	4	3	5	4	4	2	6	5	1	5	4	6	5	1	1	5	1	3	1	5	1	1	5	6	1	3	1	1	1	1	1	5	1	1	6	1	4	6	1	1	4	1	7	6		1
933	2000-11-23	Garçon	3	4	6	3	2	7	7	5	6	4	6	7	7	6	7	5	5	4	3	2	3	2	7	4	5	2	2	2	2	3	4	4	3	3	7	7	4	2	7	4	2	7	7	5	7	7	5
933	2001-05-15	Fille	2	4	7	6	4	7	4	3	7	2	7	7	7	5	4	4	7	4	1	4	7	1	3	1	5	4	7	5	5	4	4	1	5	2	5	7	5	4	7	5	1	7	4	7	7	5	6
933	2001-12-15	Fille	1	6	6	7	4	7	7	1	7	4	7	7	5	7	4	5	7	4	1	4	7	1	1	1	4	5	4	2	1	1	1	1	2	1	7	7	7	3	7	7	1	7	7	7	7	5	7
933	2001-08-02	Garçon	1	3	7	5	4	7	6	7	4	1	7	7	6	5	7	7	4	1	1	7	5	4	7	4	3	1	3	4		7	7	4	4	5	1	7	5	7	7	5	4	1	1	7	7	5	7
933	2001-06-14	Fille	5	1	7	5	7	6	6	1	1	1	7	7	3	3	1	1	1	1	1	4	7	1	1	1	2	1	1	2	1	2	4	1	1	1	1	7	1	1	7	1	1	1	1	7	7	1	2
934	2000-07-14	Fille	2	4	7	6	5	7	5	1		4	7	7	6	6	5	6	5	5	1	4	7	5	5	1	5	4	5	5	6	5	5	1	5	1	3	5	5	4	5	6	1	5	2	7	5	5	4
934	2001-04-15	Garçon		3	5	6	3	7	5	4	4	2	3	7	4	5	7	4	4	4	2	3	4	1	5	3	4	3	3	3	4	1	6	3	4	4	1	2	4	4	5	4	4	3	1	3	5	3	5
934	2001-01-15	Fille	2	4	6	3	3	7	4	2	6	7	6	6	6	4	3	1	6	5	3		6	1	3	2	5	5	4	4	3	2	4	1	4	3	1	4	3	3	7	2	1	2	3	4	7	4	1
934	2001-07-31	Fille	1	4	5	4	3	7	5	4	2	4	4	7	4	4	1	4	3	3	2	4	4	1	1	2	5	4	4	3	5	2		1	4	1	4	4	3	1	7	1	1	5	4	3	7	3	3
934	2000-12-23	Fille	7	6	7	6	7	6	6	1	7	2	7	6	7	7	1	2	7	7	1	1	7	1	4	1	7	6	7	1	1	1	1	1	7	6	5	7	6	7	1	1	1	7	1	7	1	7	7
934	2001-10-08	Fille	1	4	6	2	5	6	4	2	5	4	6	6	4	4	1	4	3	4	1	1	6	1	1	2	3	4	6	4	2	1	4	2	7	2	5	5	4	6	6	5	2	4		6	4	5	5
934	2001-10-02	Garçon	2	3	5	4	5	6	5	6	4	6	7	5	1	3	3	5	1	1	2	1	5	2	6	4	1	1	1	5	2	7	4	2	3	5	1	6	4	3	7	3	3	1	2	6	7	1	3
934	2001-01-25	Fille	1	4	6	3	5	7	4	2	6	5	6	6	4	5	1	1	4	4	1	1	6	1	1	2	4	4	4		2	1	1	2	4	4	4	5	5	6	7	7	2	5	4	7	7	5	5
934	2000-11-22	Fille		4	6	5	5	5	4	3	5	3	6	4	4	6	2	2	4	4	3	2	5	1	1	2	4	3	4	3	1	1	1	1	5	1	1	5		7	5	4	1	5	2	7	5	4	4
934	2000-12-04	Garçon	5	5	7	6	5	6	6		6		6	5	5	5	3	5	5	5	3	4	5	1	1	1	5	5	5	4	4	1	1	1	4	4	4	4	5	5	5	5	3	6	4	4	5	5	5
934	2000-05-04	Garçon	1	4	5	1	1	7	5	1	2	5	7	5	3	4	5	5	1	4	1	1	4	1	1	1	3	1	4	4	1	1	5	1	1	1	3	1	1	1	5	1	4	1	1	4	5	1	1
934	2001-04-13	Garçon	2	3	5	2	3	6	6	1	2	2	6	4	3	3	7	4	3	2	1	2	4	2	5	1	2	2	1	3	1	3	2	1	5	1	3	4	4	3	5	4	1	4	2	6	5	4	5
934	2000-09-21	Garçon	1	3	5	4	4	4	4	2	3	3	6	5	5	5	1	2	3	4	3	3	5	4	3	5	4	1	2	4	2	4	4	3	4	3	6	6	5	5	6	3	1	7	5	7	5	4	5
934	2001-02-23	Fille	3	4	4	2	3	5	3	3	5	3	5	5	4	4	3	2	3	3	3	1	4	1	1	2	3	3	4	2	1	1	2	3	2	2	4	4	3	2	5	2	3	3	3	4	5	3	3
934	2001-07-09	Fille	1	6	6	4	4	7	6	1	5	3	7	7	6	5	5	6	5	5	1	3	7	3	4	1	6	5	6	6	4	4	4	1	6	1	4	4	6	6	6	6	1	3	2	6	6	4	4
934	2000-12-20	Fille	1	5	7	7	4	7	3	1	7	2	7	6	6	7	2	1	6	6	1	2	7	1	2	1	6	4	7	3	1	1	1	1	6	3	4	7	7	2	6	2	1	7	2	7	7	6	7
934	2001-08-12	Garçon	5	4	6	5	6	5	4	3	4	4	6	6	5	5	4	5	6	4	3	4	6	4	4	3	4	3	5	4	4	3	4	3	5	4	3	3	4	4	4	4	4	4	2	5	4	4	4
934	2001-04-14	Fille	1	4	4	5	3	4	5	5	3	4	5	4	4	4	2	1	4	3	3	1	4	1	1	1	4	3	2	1	1	1	1	4	2	1	1	1	1	1	7	7	1	1	1	1	7	7	7
934	2001-05-06	Fille	1	4	7	3	3	5	3	4	4	3	6	5	4	4	1	1	3	5	1	1	5	1	1	4	4	4	3	2	1	1	1	4	1	5	1	1	1	5	6	4	5	1	1	5	6	1	1
934	2001-10-16	Fille	5	4	7	5	7	7	7	1	7	4	7	7	5	6	4	6	6	6	1	5	7	1	7	1	5	5	5	3	1	1	7	1	5	5	1	4	7	7	7	7	1	7	1	4	7	4	7
934	2001-02-03	Fille	1	5	7	6	2	5	4	3	6	6	6	5	5	7	1	1	3	3	2	2	5	1	1	2	5	4	5	1	1	1	1	2	4	1	6	7	7	1	6	1	3	7	5	7	6	7	7
934	2000-12-27	Fille	1	4	7	5	1	5	1	1	4	3	7	4	6	6	1	1	4	3	1	1	6	1	1	1	6	3	2	4	1	1	1	2	4	1	3	3	4	1	3	1	1	3	1	1	1	1	3
934	2001-04-19	Fille	1	3	2	3	1	1	3	7	3	4		5	4	3	1	6	1	1	6	1	4	1	1	7	2	1	1	1	1	1	1	6	2	1	1	1	1	1	1	1	7	1	1	1	1	2	1
934	2001-01-16	Garçon	4	3	6	7	7	7	7	3	7	2	7	7	5	7	7	4	4	4	3	5	7	4	7	1	5	2	7	7	7	7	7	6	7	5	3	4	6	3	7	7	1	6	1	3	7	7	7
935	2001-10-22	Fille	5	4	6	4	3	6	5	4	4	4	5	5	4	3	5	4	3	3	4	1	4	1	4	2	4	3	4	3	4	3	2	3	2	2	1	2	3	2	5	4	4	2	2	3	5	3	3
935	2001-02-28	Garçon	2	5	7	6	6	6	7	2	5	4	7	6	5	6	1	2	6	6	1	5	7	6	2	2	6	5	4		1	1	3	2	4	1	5	6	5	6	6	5	2	5	6	7	6	5	5
935	2000-11-10	Garçon	1	2	6	4	3	7	3	4	5	3	7	7	3	4	5	3	5	4	4	3	5	4	3	2	4	4	3	5	2	4	3	2	2	1	3	4	2	3	7		3	5	2	4	7	3	2
935	2001-03-16	Garçon	3	3	7	5	6	7	4	1	3	3	7	7	4	5	2	4	5	3	2	2	7	2	2	2	5	3	3	3	1	6	4	1	3	2	4	6	5	5	5	4	1	4	1	6	7	5	5
935	2001-07-13	Fille	7	5	7	7	7	7	5	1	7	6	7	4	6	7	1	6	7	4	1	6	7	3	7	1	5	4	6	3	5	2	3	1	7	6	4	5	7	2	5	5	1	7	3	6	4	4	7
935	2000-12-13	Fille	1	6	7	7	4	6	1	2	6	5	7	7	6	7	6	6	6	5	1	4	7	2	1	1	6	5	4	5	1	1	1	1	7	1	5	7	7	6	6	1	1	5	4	7	7	6	7
935	2001-08-24	Fille	4	3	5	5	5	5	7	2	4	4	6	7	5	4	1	5	4	3	4	2	4	3	4	2	3	4	3	5	5	4	6	2	4	4	2	6	5	6	6	7	3	5	2	6	5	4	5
935	2001-07-27	Garçon	1	4	1	1	1	5	1	7	5	4	7	7	6	5	5	4	6	4	5	4	5	4	1	4	4	3	1	7	1	7	7	6	2	1	1	1	4	1	4	4	1	1	1	4	5	6	1
935	2001-04-22	Fille	2	4	5	4	3	5	4	3	4	2	5	4	4	4	3	2	3	3	4	2	5	2	4	3	4	4	3	3	2	2	4	2	2	2	2	5	4	3	4	4	2	4	1	5	3	4	3
935	2001-04-02	Garçon	4	4	6	5	4	5	5	3	3	2	6	4	5	5	1	6	4	4	3	1	5	6	1	3	5	2	5	4	4	5	5	3	5	2	1	4	3	3	4	3	4	5	1	4	4	5	4
935	2001-06-02	Fille	4	4	6	5	4	7	6	3	3	4	6	6	4	6	4	3	4	4	2	3	6	2	1	2	4	2	6	3	2	3	1	2	6	6	2	3	6	6	7	5	2	2	2	2	7	3	7
935	2002-10-28	Garçon	2	4	6	3	6	7	2	5	4	4	7	7	6	5	2	2	5	4	1	1	5	1	1	3	5	4	5	3	1	1	1	2	3	1	2	2	4	4	7	2	3	2	2	4	7	5	4
935	2000-12-13	Garçon	1	1	7	1	7	7	7	1	5	2	7	7	7	6	1	1	6	7	1	1	7	1	2	1	7	6	3	1	1	4	2	1	1	1	5	6	1	1	7	1	1	4	3	6	7	7	1
935	2001-06-20	Garçon	2	1	7	6	5	6	6	2	2	4	7	6	6	6	1	5	6	4	1	1	5	1	1	1	4	2	4	4	1	1	1	1	6	1	5	5	4	1	4	1	1	4	3	6	1	5	4
935	2000-09-21	Garçon	2	1	1	3	4	1	1	1	2	4	3	3	2	1	1	1	1	1	2	1	1	1	1	7	1	1	1	1	1	1	1	7	1	2	1	1	1	1	3	1	7	1	1	1	1	1	1
935	2001-01-20	Fille	7	4	7	7	6	5	6	7	6	4	7	6	7	7	1	1	7	5	1	1	7	3	5	7	7	3	4	5	1	4	4	1	7	7	4	7	7	7	7	2	1	7	4	7	7	5	3
935	2001-06-01	Garçon	3	1	4	4	3	5	3	1	3	1	6	5	3	4	3	4	3	3	3	4	5	3	1	3	2	1	3	5	2	3	4	3	3	3	1	5	4	4	5	4	3	3	1	6	5	4	4
935	2001-06-11	Garçon	4	4	6	5	5	6	6	2	4	2	7	6	6	6	5	3	4	4	1	2	6	3	3	4	5	2	4	6	3	3	3	2	4	2	1	3	3	2	5	5	3	6	1	4	5	3	4
935	2001-04-21	Garçon	4	2	7	4	4	1	4	4	3	2	7	5	3	2	1	1	3	4	2	4	5	3	1	4	4	2	2	4	4	2	5	1	5	3	1	5	1	4	3	4	1	4	1	6	1	2	4
935	2001-03-31	Fille	3	2	4	4	4	4	5	6	3	4	4	4		3	1	6	4	2	5	4	2	1	2		2	1	4	4	1	5	1	6	3	2	1	2	2	2	4	5	4	2	1	2	4	3	3
935	2001-03-13	Garçon	3	1	6	4	1	7	4	1	3	1	7	7	6	4	7	7	2	4	4	1	7	1	3	4	4	1	1	5	1	6	3	3	4	2	3	7	4	3	7	3	2	5	2	7	7	5	5
935	2001-01-27	Garçon	4	2	7	5	2	5	6	3	4	1	7	6	2	6	3	5	4	3	2	6	6	4	3	4	4	4	3	4	4	2	3	5	7	5	1	4	6	2	5	5	4	5	1	2	7	3	6
935	2001-03-07	Fille	1	1	6	4	2	6	4	7	6	1	7	6	1	2	7	4	2	1	1	1	6	2	5	2	1	1	1	3	1	6	6	3	1	1	1	1	1	1	2	1	1	1	1	1	2	1	1
935	2000-10-08	Garçon	1	1	5	1	3	7	4	5	6	2	7	7	5	2	7	4	1	1	1	5	4	1	1	3	5	1	1	6	7	6	1	1	7	1	1	7	2	1	7	4	1	5	1	7	7	3	1
935	2001-06-20	Fille	1	2	4	3	3	3	4	1	3	2	4	4	3	2	4	3	3	2	3	1	3	2	3		4	1	3	3	4	1	4	3	2	3	3	3	2	4	4	3	3	3	2	3		4	3
936	2001-01-25	Fille	2	5	6	4	1	4	2	1	5	5	7	5	6	4	3	1	5	6	1	2	7	1	4	1	6	6	6	3	4	4	4	1	6	2	6	6	6	5	4	2	1	6	5	5	4
936	2001-08-28	Garçon	1	3	7	1	1	7	1	1	5	1	7	7	4	5	1	1	2	4	1	1	7	1	1	1	2	1	1	5	1	7	1	1	4	1	5	5		1	7	5	1	7	2	7	7	4	4
936	2001-09-24	Fille	2	2	4	4	5	5	4		1	2	3	4	4		4	2	2	3	4	4	3		5	4	4	4	3	4	2	5	3	2	3	4	3	3	4	3	4		2	3	2	4	4	4	5
936	2001-01-02	Fille	2	4	6	5	3	6	4	4	5	4	7	6	5	5	3	4	5	5	3	4	7	4	2	2	5	4	4	4	2	4	3	1	4	2	3	5	4	4	6	3	2	6	4	5	6	5	4
936	2001-05-18	Fille		3	7	4	2	7		4	5	2	7	5	4	5	4	2	3	1	2	1	6	1	3	2	4	4	4	1	1	1	1	2	2	1	1		1	1	3	1	3	3	1	7	3	2	4
936	2001-05-29	Garçon	1	1	4	1	1	7	7	4	1	1	5	7	1	4	7	7	1	1	4	4	4	1	1	4	1	1	1	4	1	7	1	1	1	1	1	4	1	1	7	7	4	1	1	5	7	1	4
936	2001-01-01	Garçon	1	2	6	6	5	7	6	4	5	4	7	6	5	5	3	6	5	4	3	7	6	5	3	2	5	4	5	4	3	4	6	3	4	1	6	6	5	4	5	5	4	6	7	6	5	4	6
936	2001-03-29	Garçon	4	6	7	4	4	7	7	1	7	6	7	7	7	4	1	1	7	5	1	1	7	1	1	1	7	7	4	1	1	7	1	1	7	1	7	7	7	4	4	1	1	7	7	7	1	7	7
936	2001-09-11	Garçon	5	5	7	7	6	7	7	7	7	2	7	7	5	7	7	6	7	5	3	1	7	2	7	6	7	6	7	6		1	1	1	7	4	7	7	7	7	7	7	1	6	1	6	7	7	7
936	2001-04-23	Garçon	3	2	5	2	2	7	6	1	3	3	6	7	5	6	4	6	5	2	1	2	5	3	1	1	4	2	2	5	2	6	1	1	4	1	4	6	5	7	7	4	1	5	2	6	7	5	5
936	2001-03-19	Garçon	4	2	6	4	7	7	7	1	7	5	7	7	4	6	7	6	6	4	5	7	6	6	7	5	5	1	4	6	7	7	7	7	5	2	2	3	3	4	6	6	5	5	2	2	6	5	5
936	2001-02-01	Fille	2	6	7	3	4	7	4	2	6	5	7	6	5	5	1	2	4	6	1	2	7	2	2	2	5	6	4	4		3	3	1	4	2	7	7	7	7	7	6	1	7	7	7	7	7	7
936	2001-09-25	Fille	1	4	7	7	6	6	7	4	6	6	7	6	6	6	5	5	6	4	1	7	7	1	1	1	5	5	4	6	1	2	6	1	4	1	2	6	4	5	7	7	1	3	1	5	7	4	4
936	2001-05-11	Fille	1	4	7	5	1	4	4	6	3	7	5	4	4	4	6	4	4	4	3	4	5	2	5	2	4	5	4	6	4	4	4	3	4	1	3	4	5	2	6	5	4	3	2	3	6	4	6
936	2001-01-28	Fille	4	3	5	5	3	6	4		3	2	4	6	5	3	6	2	4	3	4	2	4	2	2	3	3	2	4	3	1	5	2	2	4	3	4	5	5	4	6	6	2	5	4	6	7	4	5
936	2001-04-24	Fille	1	6	6	7	4	7	6	2	7	7	7	5	7	6	1	2	6	6	2	4	7	3	2	1	7	6	4	6	5	2	6	1	3	1	6	6	7	1	7	7	1	7	7	6	2	7	6
936	2001-03-13	Garçon	1	1	1	1	1	2	1	1	1	1	1	2	5	1	1	1	1	1	1	1	4	1	1	1	1	1	1	1	1	1	1	1	1	1	1	5	1	1	5	1	1	1	1	5	5	5	1
936	2000-12-26	Garçon	4	4	7	5	6	7	7	1	3	2	7	5	5	4	6	5	4	3	1	2	6	5	7	1	4	2	4	7	7	7	7	1	7	1	5	7	7	6	7	7	1	5	4	7	7	4	4
936	2001-07-17	Fille	1	5	6	7	1	7	5	1	5	3	7		5	6	7	5	5	6	1	7	5	6	5	1	6	5	3	5	1	1	1	1	5	1	1	7	1	2	6	5	1	5	4	7	7	2	4
936	1999-12-22	Garçon	1	1	6	7	1	7	5	1	1	4	7	3	1	7	2	7	1	1	1	1	7	1	1	1	2	1	3	1	1	1	1	1	4	1	5	4	1	1	3	7	1	7	7	1	1	1	1
936	2001-03-02	Fille	3	4	4	4	3	6	5	6	4	3	4	5	5	5	5	5	4	4	3	2	4	4	5	3	4	4	4	3	5	4	4	3	4	3	4	4	3	5	7	5	4	4	4	5	6	5	4
936	2001-07-19	Fille	5			7	5	7	6	4	3	7	6	7	4	7	7	4	7	5	6	4	5	3	7	4	2	1	4	5	1	1	2	3	4	5	3	7	7	7	7	7	4	6	3	7	7	5	7
936	2000-12-01	Garçon	1	3	4	1	1	1	1	7	1	5	7	1	1	1	1	7	1	1	7	1	1	5	1	7	1	1	1	4	1	7	1	7	1	1	1	5	1	1	1	1	7	1	1	5	1	1	1
1011	1998-09-03	Garçon	4	5	5	5	6	6	7	5		2	7	6	7	7	7	4	6	6	5	2	6	5	4	5	6	3	6	5	1	7	4	4	7	5	2	5	6	5	6	6	4	5	3	6	5	5	5
1011	1999-12-31	Garçon		7	5	7	1	7	7	2	7	7	7	7	6	7	7	1	7	7	1	1	7	1	4	1	7	6	4	1	1	4	1	1	7	1	7	7	7	1	7	7	1	7	7	7	6	7	6
1011	1999-06-09	Garçon	1	5	6	6	1	7	1	4	7	5	6	7	5	7	4	1	7	6	1	3	6	1	2	1	6	5	2	1	1	2	1	1	7	1	6	7	5	1	6	1	1	4	5	7	6	7	5
1011	1999-03-18	Garçon	1	4	6	5	7	6	6	1	5	4	7	6	7	6	5	1	5	4	1	1	6	1	4	3	6	5	6	6	1	2	2	2	6	5	4	6	6	5	6	5	1	6	4	6	6	6	6
1011	2000-02-20	Fille		4	4	3	4	4	3	6	5	4	4	4	4	5	2	1	4	4	4	2	4	2	2	1	4	4	3	4	3	1	4	2	4	2	1	4	4	3	4	4	5	4	1	4	4	3	4
1011	1999-10-16	Garçon	1	4	7	5	2	7	3	4	7	6	7	6	6	7	4	1	7	6	2	2	7	1	3	2	5	4	1	5	2	2	2	1	7	1	7	5	6	1	6	1	3	5	6	7	2	5	7
1011	1999-07-01	Fille	3	4	7	7	6	6	3	4	5	3	5	2	5	6	4	3	5	5	4	5	7	4	3	3	6	2	6	5	3	4	4	3	6	1	2	4	4	4	4	4	4	5	2	4	5	3	4
1011	1999-01-21 12:00:00	Garçon		5	7	7	7	6	6	5	7	3	7	6	6	6	6	4	6	5	1	2	7	7	6	7	6	5	5	7	7	7	7	1	7	1	5	7	6	6	7	7	1	6	1	7	7	6	7
1011	1999-07-19	Garçon		1	4	3	4	4	6	1	1	7	4	4	5	1	7	7	1	1	4	3	3	2	1	1	1	1	1	1	1	1	1	4	4	1	1	1	1	1	5		1	1	7	1	7	4	4
1011	1999-04-12	Garçon	1	1	4	5	4	5	4	5	4	1	3	4	4	3	3	2	3	2	3	4	4	2	1	5	4	1	1	2	1	1	1	5	1	1	2	3	3	2	4	3	4	2	1	3	3	4	3
1012	1999-09-30	Garçon	4	5	5	4		4	3	5	3	2	5	6	5	4	1	1	2	4	5	2	6	5	1	1	5	3	4	5	2	1	1	4	3	4	7	6	4	4	6	5	3	5	4	5	6	5	6
1012	2000-09-21	Garçon	1	3	5	4	1	5	4	3	2	5	5	5	4	1	1	6	3	3	1	4	4	3	1	3	3	2	4	5	1	1	2	1	3	1	1	2	2	1	7	4	3	1	3	4	7	3	2
1012	1999-10-22	Garçon	1			5	1	1	1	1	4	3	6		4	4	1	1	4	3	1	1	5	1	1	1	6	1	1	1	1	1	1	1	4	1	1	4	5	1	7	1	1	4	1	6	5	4	4
1012	1999-04-03	Garçon		4	7	7	7	7	6	1	6	5	7	7	4	7	6	6	6	5	1	7	7	1	7	1	5	3	6	7	7	7	7	1	6	1	5	6	7	6	7	7	1	6	3	7	7	4	7
1012	1999-06-15	Garçon	2	2	4	5	1	4	6	4	3	1	4	5	3	5	6	4	2	2	5	4	3	1	5	5	3	1	2	2	1	4	2	2	3	1	2	4	4	1	4	5	6	2	1	3	4	1	4
1012	2000-03-30	Garçon	5	5	7	5	1	5	1	1	5	5	7	5	7	5	1	1	5	5	1	1	7	1	1	1	7	5	1	1	1	1	1	1	1	1	5	7	1	1	7	1	1	7	1	7	5	5	1
1012	1999-03-22	Garçon	5	4	5	7	5	6	5	4	6	5	5	6	7	6	6	3	4	5	3	3	5	2	6	2	5	5	6	4	4	2	5	2	6	4	3	3	5	5	5	5	4	7	3	5	5	3	7
1012	1999-11-19	Garçon	1	1	1	7	4	6	7	2	3	1	7	4	2	7	7	7	4	4	2	7	4	3	5	3	7	4		3	4	3	3	3	5	7	7	7	7	7	7	5	7	7	1	2	7	7	7
1012	1999-05-11	Garçon	7	5	7	7	7	7	7	1	7	4	7	7	7	7	2	7	7	7	1	2	7	1	2	1	6	4	7	5	2	3	2	1	7	6	4	7	5	5	7	4	1	7	3	7	7	7	7
1012	1998-01-18	Fille	5	4	6	4	5	5	4	4	4	5	7	4	5	5	1	3	4	5	1	4	6	1	3	4	5	3	4	5	1	1	2	1	5	6	1	5	2	4	1	4	1	2	1	5	1	4	3
1012	2000-04-05	Garçon	1	3	2	3	1	6	3	5	4	3	4	6	3	2	5	6	4	3	4	5	2	5	7	3	3	2	3	3	4	6	3	3	2	1	2	3	3	3	4	5	6	4	3	2	6	4	3
1012	2000-07-05	Garçon	4	2	5	5	1	7	7	4	5	4	6	7	6	5	5	3	4	4	3	2	5	3	4	3	4	3	3	4	3	6	5	3	5	4	4	6	5	3	6	7	3	5	4		6	6	6
1021	2000-05-17	Fille	1	1	7	4	1	6	1	1	6	4	7	4	7	6	1	2	6	6	1	3	7	1	1	1	7	5	3	1	1	1	1	1	5	1	3	7	4	1	5	1	3	6	1	7	5	7	4
1021	1999-03-07	Garçon	4	5	7	6	2	7	3	1	5	2	7	7	4	6	2	2	6	3	1	2	7	2	1	1	4	3	2	3	1	1	1	1	4	6	5	6	5	5	7	4	1	6	4	7	3	5	5
1021	2000-08-31	Garçon	5	3	7	6	6	6	6	4	3	2	6	6	5	5	3	5		4	4	4	6	5	6	5	4	1	4	5	5	5	5	4	5	3	4	5	6	3	7	6	3	2	1	5	7	5	5
1021	1999-01-28	Fille	1	2	6	5	3	5	5	2	6	3	7	4	6	6	1	2	4	5	1	1	4	1	1	2	5	3	4	1	1	1	1	1	4	1	6	6	2	3	1	1	1	6	5	7	1	6	1
1021	1999-12-05	Fille	4	3	5	6	6	5	5	4	5	3	6	6	5	5	5	4	5	3	4	2	5	3	3	4	4	2	3	3		4	3	4	4	3	2	3	4	5	5	4	4	5	2	3	4	3	4
1021	2000-04-03	Fille	6	2	6	6	6	4	6	4	5	3	6	4	4	5	4	2	4	4	3	4	3	1	3	2	3	2	3	2	1	1	1	2	1	5	5	7	5	6	4	4	1	6	6	6	4	3	4
1021	2000-05-26	Fille	4	4	6	4	3	4	5	2	6	4		4	6	5	3	4	6	5	1	4	5	5	4	2	6	5	4	5	4	3	4	1	4	6	5	5	5	6	7	7	1	6	5	7	6	5	5
1021	2000-03-01	Garçon	1	3	3	5	4	6	5	4	3	2	5	5	5	4	6	7	4	3	5	4	3	4	5	2	4	3	3	4	3	4	4	3	5	5	5	5	5	5	4	5	6	6	5	4	7	6	5
1021	2000-06-03	Garçon	1	3	6	5	4	6	6	1	5	4	6	6	4	6	5	5	5	6	2	5	6	4	5	2	5	4	4	6	5	6	4	2	5	1	3	6	5	4	6	5	2	5		6	6	4	4
1021	2000-08-24	Garçon	5	6	5	6	5	6	5	5	5	5	6	6	5	5	6	5	5	5	5	5	5	5	6	4	6	5	5	5	6	7	5	5	5	6	6	6	6	6	6	6	6	6	6	6	6	6	6
1021	2000-06-30	Garçon	3	4	7	5	6	7	6	1	5	4	7	7	4	5	6	3	5	5	3	4	5	3	5	2	4	1	2	3	2	3	4	2	5	3	4	7	6	5	7	7	2	6	3	7	7	4	5
1021	1999-08-26	Garçon	1	1	7	4	1	7	7	7	4	1	7	6	5	4	7	7	4	4	4	6	1	1	2	7	5	1	3	5	1	7	3	4	4	1	1	2	1	2	3	2	7	1	1	5	3	4	2
1022	2000-04-11	Garçon	1	4	6	3	2	6	5	3	4	3	7	6	5	6	7	6	5	5	6	3	6	1	1	4	5	5	2	4	2	7	1	6	3	1	6	7	4	3	7	2	1	4	2	7		5	6
1022	2000-07-11	Fille	1	2	3	4	3	5	5	4	4	3	6	6	4	6	4	5	4	4	3	4	3	3	5	3	4	3	6	4	4	6	4	4	5	1	4	4	5	5	6	3	4	2	2	4	4	3	4
1022	1998-07-19	Fille	2	3	4	2	1	5	7	3	2	2	5	4	5	4	6	6	3	5	4	6	3	2	2	1	4	3	3	5	5	2	4	2	3	5	2	2	1	1	4	7	5	2	1	2	4	4	2
1022	2000-04-03	Garçon		1	6	4	3	4	7	1	1	1	7	4	7	7	2	1	3	7	1	2	7	2	3	2	7	6	5	3	4	3	3	2	5	3	4	7	5	4	6	5	1	5	4	6	5	6	6
1022	1999-07-16	Fille	6	6	7	7	6	7	7	1	6	5	7	6	6	7	1	4	7	5	1	5	7	3	1	1	5	6	6	6	1	1	5	1	6	6	4	7	7	7	7	4	1	7	4	7	5	6	7
1022	1999-11-17	Garçon		1	5	3	2	5	7	2	1	7	5	7	1	4	7	7	1	1	2	4	1	1	5	1	7	1	4	1	1	1	1	1	1	1	4	4	1	2	7	7	1	5	5	4	7	6	1
1022	2000-06-30	Fille	7	3	6	7	1	7	1	1	7	1	7	7	4	7	1	1	7	1	1	1	6	1	1	1	1	1	1	1	1	7	1	1	7	5	2	7	7	6	7	1	1	1	1	7	7	1	7
1022	2000-03-18	Fille	3	4	4	3	5	6	5	3	4	5	6	6	5	6	3	3	2	2	2	4	3	2	2	2	3	2	1	1	1	1	2	2	1	1	2	4	3	5	7	1	2	2	2	4	2	2	3
1022	1999-11-10	Garçon	1	4	6	5	3	6	1	1	7	4	6	3	6	6	1	4	6	5	1	4	6	4	1	3	5	4	3	7	1	7	3	2	4	1	4	4	3	1	4	1	1	4	3	4		5	4
1022	2000-10-31	Garçon	4	3	4	4	4	5	5	3	5	2	5	5	4	5	4	3	5	4	3	4	3	3	2	4	3	2	5	3	3	4	2	3	3	4	5	4	4	5	6	5	2	5	5	4	5	4	5
1022	2000-10-20	Fille	3	4	3	4	3	5	4	5	4	3	4	4	4	4	5	3	3	3	4	3	3	3	3	3	3	4	4	3	3	5	3	2	5	4	3	4	5	4	5	5	2	5	2	5	5	5	5
1022	1999-11-25	Garçon	3	2	4	5	3	6	6	2	4	6	3	6	5	4	6	6	4	2	3	5	4	4	6	4	3	1	4	5	3	7	7	4	6	4	2	3	5	3	4	5	3	4	1	4	3		3
1022	2000-07-30	Garçon	3	4	6	5	4	6	5	4	6	5	7	6	6	5	4	5	5	5	5	4	6	5	4	4	5	3	4	5	5	7	3	4	5	2	6	6	5	3	7	4	3	6	5	6	6	5	6
1023	2000-08-23	Garçon	4	4	6	6	4	5	4	2		4	6	5	7	4	4	4	5	4	4	4	4	4	4	4	4	4	4	4	4	4	4	4	4	4	3	5	3	3	6	4	5		7	5	5	5	5
1023	2000-04-13	Fille	1	4	5	5	1	6	5	4	4	4	5	6	4	5	5	5	4	4	1	4	4	4	6	1	4	4	3	5	2	4	1	2	4	1	1	2	5	1	5	4	2	2	2	2	5	2	5
1023	1999-10-04	Fille	1	6	6	7	5	7	4	4	5	5	6	5	6	6	4	3	4	5	4	4	6	3	3	4	6	4	4	5	3	4	3	4	5	4	2	4	5	5	6	4	5	4	2	1	5	5	5
1023	1999-10-28	Garçon	6	1	1	1	1	1	7	7	1	1	1	7	1	1	6	7	1	1	1	7	1	7	5	7	1	1	1	7	7	7	7	7	1	4	1	1	1	1	1	1	7	1	1	1	1	1	1
1023	2000-06-03	Garçon	4	1	6	5	6	7	7	3	2	1	6	5	4	4	7	6	5	4	2	5	6	3	5	1	3	1	4	3	1	7	1	1	3	5	4	5	4	5	7	7	2	1	1	6	7	3	3
1023	1999-12-25	Fille	4	4	5	6	3	6	2	1	6	4	5	6	4	3	1	5	4	3	1	2	4		3	2	2	4	4	3	2	1	2	3	4	3	1		4	4	7	2	3	6	2	2	5	3	5
1023	1999-10-15	Fille	1	4	7	6	7	5	7	1	6	7	7	6	5	7	1	5	6	4	2	4	7	1	1	2	5	6	5	1	1	4	1	1	1	1	5	7	7	6	6	5	2	5	3	5	5	4	5
1023	1999-11-29	Fille	6	1	4	6	1	7	5	1	1	1	7	3	1	1	1	5	1	1	6	6	4	4	6	6	1	1	1	6	5	1	6	5	1	1	6	1	1	1	7	6	5	1	1	6	6	2	4
1023	2000-06-19	Fille	3	4	6	4	5	6	5	2	5	4	6	4	3	5	1	4	3	5	1	2	5	4	1	1	4	5	3	4	2	3	4	1	4	4	3	5	5	4	5	5	2	5	2	5	4		4
1023	1999-11-03	Garçon	2	5	7	7	6	7	7	1	5	2	7	6	5	7	3	6	4	4	1	3	7	4	5	2	5	4	5	3	1	7	5	1	6	3	5	6	5	5	6	7	1	6	1	6	6	6	7
1024	2000-03-30	Fille	1	4	5	6	3	6	4	4	7	5	7	7	5	6	3	1	5	4	2	1	7	1	1	3	6	5	6	4		2	2	2	7	1	3	5	5	4	6	4	4	7	3	7	7	5	7
1024	2000-09-21	Garçon	2	6	6	6	4	6	7	1	4	5	7	6	3	4	6	6	4	4	4	5	7	4	5	4	2	1		4	1	4	4	2	1
1024	1999-06-02	Garçon	2	2	5	5	2	6	5	4	3	3	5	6	4	4	5	6	5	3	3	5	4	2	1	4	3	1	2	5	1	3	4	4	3	1	5	4	6	2	6	5	2	3	2	5	6	5	4
1024	2000-04-25	Garçon	4	5	5	4	5	6	1	1	7	3	6	7	4	5	6	1	5	4	2	4	6	4	6		2	3	3	4	1	5	4	1	5	6	3	2	4	5	6	6	2	7	1	1	6	2	5
1024	2000-05-20	Garçon	1	3	4	4	2	6	7	6	3	1	6	7	3	3	7	6	4	3	3		4	6	7	7	4	2	3	4	4	4	5	4	4	4	3	5	3	4	7	7	5	4	2	3	7	4	4
1024	1999-07-03	Fille	3	3	6	7	4	7	4	4	4	4	6	5	4	5	5	6	5	4	3	4	5	3	4	2	4	3	4	5	3	6	4	3	5	4	4	5	5	4	6	4	3	4	3	5	4	4	5
1024	1999-10-31	Garçon	1	4	7	7	6	7	7	1	7	1	7	7	6	6	6	4	6	7	1	3	7	5	5	1	6	5	7	6	7	6	7	1	7	5	5	7	7	7	7	7	1	7	1	7	7	7	7
1024	1999-05-21	Garçon	4	5	7	6	7	7	6	2	6	5	7	5	6	7	5	5	7	6	1	5	6	4	5	2	4	5	7	5	1	6	5	1	7	4	5	7	6	5	5	7	2	6	4	5	6		7
1024	1999-09-16	Fille	1	1	1	2	1	3	1	5	7	3	1	1	2	1	1	1	2	4	1	1	1	1	1	1	3	1	1	1	1	1	1	1	1	1	5	6	1	1	2	1	1	7	3	7	2	3	1
1024	2000-09-04	Fille	1	5	7	4	1	7	3	3	5	3	7	1	6	5	1	2	4	6	1	4	7	1	1	2	5	5	4	5	1	1	2	1	3	1	3	6	4	1	7	5	3	6	4	7	7	5	6
1024	2000-03-26	Fille	4	4	7	7	6	7	7	4	5	4	7	7	7	7	7	5	6	5	4	3	6	5	7	4	4	4	6	7	5	4	5	4	6	6	7	7	6	7	7	5	3	7	4	7	7	7	5
1024	2000-06-24	Fille	1	3	4	4	3	5	7	4	5	2	4	5	5	6	7	6	4	4	4	6	4	1	6	4	4	2	4	3	3	6	6	2	4	3	3	5	5	2	5	5	1	4	2	5	6	4	5
1024	2000-03-01	Garçon	1	4	6	7	2	7	5	3	6	5	7	6	6	5	6	6	5	6	1	2	7	3	2	1	5	4	4	3	2	4	5	1	6	6	6			2	7	2	1	6	4	7	7	5	6
1024	1999-03-20	Garçon	1	7	7	7	7	7	7	5	7	7	7	6	6	7	7	7	7	6	7	7	7	7	6	1	7	4	7	7	7	7	7	7	7	1	7	7	5	7	7	7		7	5	5	6	6	7
1024	2000-03-22	Fille	1	4	6	5	5	5	6	4	7	3	5	5	6	6	1	5	5	3	2	5	5	6	6	6	4	3	5	6	1	7	7	4	6	3	1	5	7	6	7	7	4	7	2	5	7	4	7
1031	2000-02-26	Garçon	5	3	6	4	7	6	7	1	4	5	7	7	6	6	7	4	6	2	3	3	5	3	5	4	3	2	6	6	2	3	3	3	4	6	7	7	4	7	7	5	1	7	7	7	7	7	7
1031	2001-03-10	Garçon	7	3	7	7	4	7	7	1	3	1	7	7	5	7	1	2	4	3	2	6	7	1	7	1	3	1	1	1	1	7	7	1	3	7	5	5	5	4	7	6	1	6	3	7	7	5	6
1031	2000-05-29	Fille	1	2	6	4	2	7	5	4	2	1	6	7	4	4	3	4	2	1	3	4	4	2	4	4	3	1	3	2	1	4	4	3	2	1	1	5	3	2	7	5	3	1	1	6	7	4	3
1031	2000-08-03	Fille	2	4	6	5	4	5	5	1	6	5	7	5	6	6	2	1	4	5	1	2	7	4	3	1	5	4	5	4	3	2	1	1	5	1	5	6	5	5	5	3	1	6	4	7	6	6	5
1031	2000-07-24	Garçon	1	3	6	4	7	7	7	3	2	5	7	7	2	3	7	5	2	2	7	4	4	3	7	7	5	4	7	4	7	7	7	5	7	1	4	5	5	6	7	7	7	3	3	7	7	4	4
1031	2000-10-31	Garçon	1	3	7	7	6	7	6	1	4	3	7	7	6	6	6	6	4	4	1	3	7	1	6	1	4	4	6	1	1	7	5	1	7	1	6	7	7	6	7	7	1	4	3	5	7	6	7
1031	2000-09-10	Fille	3	4	5	5	6	6	5	2	6	3	5	6	5	6	2	3	5	5	2	4	5	3	3	2	5	4	5	4	3	4	5	2	6	3	5	6	6	6	6	6	2	6	4	6	6	5	6
1031	2000-04-13	Fille	2	1	4	3	1	7	3	6	2	1	6	6	2	2	1	2	2	1	6	2	5	2	2	5	3	1	2	3	2	3	3	7	3	2	2	3	2	2	6	2	7	3	1	5	7	3	2
1031	2000-06-20	Fille	3	2	4	1	1	1	1	7	4	3	3	3	3	3	3	3	3	1	7	1	1	1	1	7	4	1	1	1	1	1	1	7	1	1	5	4	4	4	5	1	4	7	7	7	7	7	7
1031	2000-01-18	Garçon	3	4	4	6	4	7	7	3	5	4	7	6	7	7	4	7	6	4	3	3	6	6	5	3	7	5	5	3	6	6	6	3	4	5	3	4	7	5	7	7	3	7	4	4	7	7	6
1031	2001-01-23	Fille	1	4	5	5	4	5	5	6	6	4	5	4	5	5	3	2	6	4	3	1	4	1	1	2	4	4	3	2	1	1	1	2	4	1	4	5	5	3	5	3	3	5	3	6	4	5	5
1031	2000-09-29	Fille	1	4	7	7	1	7	4	7	6	2	7	7	7	6	6	3	4	4	1	5	7	3	3	4	4	5	3	7	2	4	4	2	5	1	4	7	5	1	7	4	7	5	4	7	7	5	5
1031	2000-04-14	Fille	2	3	5	5	6	6	5	2	4	3	6	6	4	5	4	2	3	2	4	4	4	1	4	3	3	3	3	4	1	4	4	2	5	4	4	4	5	4	5	5	2	4	4	5	5	4	6
1031	2000-07-22	Garçon	4	4	6	4	3	4	3	2	6	4	7	4	5	5	2	3	5	4	2	4	7	2	4	4	6	4	5	3	3	2	2	2	7	2	7	7	7	6	5	4	2	7	7	7	5	7	7
1031		Garçon	4	3	5	5	6	5	4	1	5	2	4	5	5	5	1	4	4	5	5	4	3	2	1	1	5	2	4	5	3	4	4	3	4	3	6	6	5	5	6	4	3	5	5	5	5	6	4
1031	2000-06-19	Garçon	4	2	6	6	6	7	6	4	4	2	6	7	5	6	6	4	6	5	3	5		3	5	3	4	1	4	5	3	6	6	3	5	5	3	6	6	6	7	6	3	4	1	7		4	6
1031	2000-09-18	Garçon	3	4	6		4	7	6	1	5	4	7	7	5	6	3	4	5	4	1	3	7	2	2	4	5	5	3	4	2	2	3	1	4	3	5	5	4	6	7	4	1	6	4	7	7	5	4
1031	1999-12-28	Fille	3	4	7	7	4	7	7	4	5	4	7	7	5	6	1	3	5	4	1	2	7	2	3	1	4	5	6	5	6	7	5	1	5	3	3	5	4	3	7	6	2	7	3	7	7	5	6
1031	2000-04-21	Fille	1	3	6	4	1	7	4	6	5	3	7	7	5	4	3	2	4	4	1	1	7	1	2	1	3	2	3	2	1	1	1	1	3	1	3	7	3	2	7	3	1	4	2	7	7	3	3
1032	2000-06-02	Garçon	4	2	3	5	4	4	1	4	2	1	5	4	3	4	1	3	2	3	4	2	4	2	2	4	2	1	4	2	1	3	1	2	3	1	4	6	4	1	4	1	2	3	2	7	2	3	2
1032	2000-05-29	Fille	4	2	7	4	5	7	6	1	4	2	7	7	4	6	1	4	4	3	2	4	7	2	2	2	4	3	4	3	1	1	3	2	4	5	2	6	4	4	7	4	2	3	1	6	7	5	4
1032	2000-02-08	Fille	4	2	5	4	4	6	5	1	3	1	5	5	4	4	1	2	4	4	1	1	5	1	5	3	4	2	4	2	2	1	1	1	4	1	1	5	5	5	5	3	6	3	1	3	5	4	5
1032	1999-09-22	Fille	4	1	4	3	2	5	4	3	6	5	5	3	1		7	7	5	1		6	4	4	7	7	3	1	2	6	4	7	7	5	1	1	1	5	4	2	2	3	1	1	7	5	4		3
1032	2000-01-14	Fille	1	4	6	3	5	4	3	4	5	3	4	5	3	4	4	3	4	4	3	4	5	3	5	4	5	4	3	3		1		3	4	3	3	5	4	4	5	3	4	3	3	4	5	5	5
1032	1999-11-05	Garçon	1	2	4	3	1	5	3	6	1	1	5	4	2	3	6	3	1	1	4	2	2	2	5	4	2	1	1	2	2	5	3	4	2	1	1	1	1	1	4	1	5	1	1	2	4	2	1
1032	2000-06-25	Garçon	1	2	3	4	2	5	2	3	3	1	3	2	4	4	1	1	3	3	3	1	2	1	1	6	3	2	2	4	1	1	1	2	3	1	1	2	2	2	6	1	2	2	1	4	6	2	2
1032	1999-12-13	Fille	1	1	1	3	1	2	1	7	1	1	1	2	1	1	7	1	1	1	4	1	1	2	1	7	2	1	1	5	2	2	3	7	1	1	1	2	1	1	1	1	1	2	1	2	1	1	5
1032	2000-06-09	Fille	1	3	4	3	2	6	5	4	2	3	5	5	3	2	3	4	2	3	2	1	5	1	2	3	4	4	3	5	4	1	4	1	2	1	1	2	3	2	7	5	2	1	1	3	7	2	3
1032	2000-07-19	Fille	3	3	5	4	3	6	3	4	5	3	5	6	5	5	1	2	4	3	4	1	4		3	4	3	4	3	3	1	1	2	3	3	1	3	4	2	2	5	2	4	3	3	3	5	4	3
1032	2000-03-30	Fille	1	2	4	4	3	7	1	1	4	4	5	6	5	2	1	1	1	3	1	1	4	1	4	4	2	1	2	1	1	4	2	1	4	1	1	2	4	4	6	4	2	4	2	3	5	4	3
1032	1999-08-11	Garçon		1	6	4	3	5	4	6	6	2	6	4	5	5	1	2	5	1	7	3	4	1	1	7	5	1	6	5	3	1	2	7	6	4	4	5	6	5	5	4	7	7	4	6	3	6	5
1032	2000-01-07	Fille	1	1	1	1	1	1	1	1	1	1	1	1	1	1	1	1	1	1	1	1	1	1	1	1	1	1	1	1	1	1	1	1	1	1	1	1	1	1	1	1	1	1	1	1	1	1	1
1032	2000-10-14	Fille	2	5	5	4	3	4	3	5	4	2	5	6	6	4	4	2	4	5	3	3	5	4	2	4	6	3	4	2	3	3	4	4	5	4	5	3	4	4	4	3	5	3	3	5	6	6	4
1032	2000-11-15	Garçon	1	1	6	1	6	5	2	1	3	2	3	3	5	5	1	2	4	2	1	1	4	1	2	1	4	2	1	4	1	5	2	1	1	1	5	6	1	6	3	1	1	4	1	6	3	1	1
1032	2000-07-23	Garçon	2	1	7	5	3	6	6	5	4	1	7	6	5	5	5	5	3	3	2	3	7	1	3	5	4	1	1	5	1	4	4	2	1	1	1	6	3	3	5	5	6	2	1	5	5	5	5
1032	2000-08-23	Garçon	2	2	4	1	5	1	1	4	3	6	5	1	4	5	1	4	4	1	3	1	5	1	1	5	1	1	1	1	1	1	1	2	1	1	2	5	1	1	3	1	4	1	1	5	1	1	1
1032	2000-09-06	Garçon	1	1	6	4	6	5	6	1	6	1	7	6	6	6	6	6	3	3	2	3	6	1	5	1	4	1	4	3	1	3	2	1	6	1	1	6	5	6	6	5	1	6	1	6	6	5	6
1032	2000-10-25	Fille	1	3	6	5	6	5	7	2	4	1	7	6	5	5	4	1	7	2	1	1	6	1	4	1	4	1	5	1	1	1	7	1	3	7	1	6	1	7	7	7	1	7	1	5	7	3	6
1032	2000-02-09	Garçon	7	1	4	7	7	7	7	1	1	1	7	7	1	7	7	7	7	1	1	1	7	1	1	1	1	1	4	6	1	7	7	1	7	2	1	1	1	3	7	7	4	3	1	1	7	1	7
1033	1999-12-17	Fille	3	3	6	6	6	6	4	3	4	3	6	6	4	6	4	3	4	3	4	4	5	3	5	3	4	4	4	4	3	6	5	3	5	5	3	5	5	5	6	5	3	3	3	5	5	4	4
1033	2000-06-19	Fille	4	2	1	1	1	4	7	4	2	3	1	4	1	2	1	2	4	1	4	1	1	1	2	7	2	1	1	1	7	3	1	7	1	1	1	1	1	1	4	5	7	1	1	1	5	1	5
1033	2000-06-28	Garçon	1	1	6	4	3	6	4	1	2	2	6				1	4	3	3	1	2	7	1	1	2	3	2	2	2	1	1	1	1	2	2	4	4	5	5	6	2	2	3	3	2	6	3	5
1033	1999-12-05	Fille	1	1	5	5	3	6	3	1	1	1	7	4	4	3	1	1	1	1	1	1	4	1	1	1	1	1	1	1	1	2	2	1	1	1	1	1	1	1	1	1	1	1	1	1	1	1	1
1033	2000-10-30	Fille	1	1	4	5	3	7	7	4	1	1	7	4	3	6	4	5	3	1	6	2	1	1	2	5	3	1	2	1	1	6	4	5	2	3	1	1	5	2	5	4	6	1	1	1	5	1	3
1033	2000-10-19	Fille	1	4	5	5	1	7	1	4	4	1	5	7	4	1	1	1	3	4	5	2	4	2	1	3	2	1	2	1	1	6	1	4	1	1	1	1	1	1	7	1	1	4	1	1	7	1	1
1033	2000-02-24	Garçon	5	4	6	5	5	7	6	3	6	6	7	7	5	7	7	6	7	4	2	3	6	3	6	2	4	4	4	4	3	2	2	1	7	6	7	7	6	5	7	5	2	6	6	7	7	5	6
1033	2000-06-29	Garçon	3	4	4	5	3	6	4	3	2	1	3	6	3	5	5	3	3	2	5	4	2	3	5	6		3	2	3	3	2	3	6	4	3	4	5	3	3	5	3	2	5	4	6	3	5	5
1033	1999-07-05	Fille	3	4	4	5	2	4	3	3	5	7	5	5	3	4	2	4	5	4	5	5	4	3	2	1	3	4	3	4	1	1	4	3	3	1	3	4	5	7	5	7	1	4	3	3	4	5	4
1033	2000-09-16	Fille	4	5	4	3	4	5	5	5	6	7	5	5	6	4	2	6	4	4	3	3	5	3	4	2	5	3	4	5	4	2	6	3	4	4	3	3	5	4	5	5	4	5	5	3	5	4	3
1033	2000-05-23	Fille	3	5	4	4	5	7	4	5	5	7	7	7	3	4	3	4	4	1	7	3	4	1	1	3	3	1	1	1	1	6	1	6	1	1	3	5	5	5	7	6	6	6	5	7	7	4	7
1033	2000-01-07	Fille	1	2	7	6	1	7	4	4	3	5	7	4	6	6	1	3	2	2	3	1	2	1	1	4	4	4	3	1	1	1	1	3	1	1	1	7	1	1	2	1	3	1	5	6	2	4	1
1033	2000-05-20	Garçon	4	3	4	2	3	4	4	7	6	5	4	3	5	3	3	2	3	3	6		4	3	3	5	4	2	2	3	2	2	2	4	2	4	4	4	4	4	4	5	3	5	2	6	4	6	4
1033	2000-09-03	Garçon	1	3	7	4	4	7	5	1	6	7	7	7	6	7	1	4	5	4	1	3	7	1	5	1	3	1	7	3	1	1	1	1	7	1	1	1	7	1	7	1	1	5	7	1	7	4	7
1033	2000-06-09	Fille	1	3	5	6	1	6	2	2	3	3	6	6	4	4	1	1	3	3	2	2	6	1	1	3	3	1	3	5	1	4	4	3	4	1	2	5	4	1	6	2	1	5	2	4	6	4	6
1033	2000-01-28	Fille	2	3	7	5	5	6	7	2	6	4	7	6	5	6	5	2	7	6	2	5	6	2	3	2	6	4	5	3	1	2	1	1	3	1	1	2	4	2	7	1	2	4	1	2	6	3	5
1033	2000-03-10	Fille	1	1	5	3	1	4	2	4	3	1	4	4	3	5	2	1	2	2	1	1	4	1	1	1	3	1	1	1	1	2	2	1	1	1	1	2	1	1	2	1	1	2	1	2	2	2	2
1033	2000-04-14	Fille	1	3	6	5	6	5	5	3	3	3	5	3	3	3	1	3	4	3	3	1	3	3	1	4	3	2	1	1	1	2	1	2	1	1	1	1	1	4	6	3	5	2	1	1	6	1	4
1033	2000-03-09	Garçon	3	2	5	6	4	4	2	5	3	5	7	6	5	7	4	6	6	3	2	5	4	2	4	3	4	1	4	2	1	4	2	3	5	3	3	7	4	3	5	3	2	5	4	7	2	5	5
1033	1999-12-18	Garçon	1	2	4	3	4	6	4	7	3	1	6	4	5	2	7	6	5	4	7	7	5	6	5	6	1	1	4	7	1	6	3	4	6	3	2	5	4	4	6	5	1	4	2	5	7	2	5
1034	1999-01-01	Fille	1	4	6	7	2	7	4	3	5	4	5	7	6	6	4	3	5	3	3	2	3	1	3	3	2	4	1	4	1	1	3	3	2	1	5	6	6	2	7	4	2	6	5	6	7	5	5
1034	1999-12-05	Fille	5	5	7	7	4	7	7	3	7	6	7	7	5	7	6	4	7	5	1	3	7	1	1	1	5	5	5	3	1	2	3	1	6	6	4	7	7	5	7	5	2	7	4	6	7	6	7
1034	2000-04-15	Garçon	5	5	7	6	1	6	7	1	6	4	7	6	6	6	5	6	6	6	1	5	7	2	2	1	6	5	5	3	1	1	1	1	6	1	2	5	5	3		5	2	5	1	6		4	5
1034	1999-07-10	Garçon	4	4	7	3	2	3	2	1	3	1	5	3	4	3	1	1	3	3	2	1	6	1	1	1	7	2	1	1	1	1	1	1	1	6	7	7	6	7	6	2	2	7	6	7	1	6	7
1034	2000-05-12	Garçon	5	5	5	6	4	7	6	4	6	2	5	7	4	5	2	2	5	3	5	4	6	3	3	2	4	2	3	5	1	6	2	5	6	5	5	6	7	5	6	4	2	5	3	6	7	5	7
1034	1999-12-31	Fille	2	4	7	5	3	7	4	1	6	2	7	7	5	6	2	4	5	4	1	2	6	1	3	1	5	5	6	3	1	2	2	1	6	2	6	7	7	5	7	1	1	7	6	7	7	5	5
1034	2000-09-14	Fille	5	4	7	6	6	6	7	3	3	4	6	5	5	5	6	4	5	5	3	5	6	6	6	3	5	4	6	6	7	6	4	1	6	5	5	4	6	6	6	6	2	6	5	5	5	6	6
1034	1999-12-18	Garçon	1	2	4	5	2	7	4	1	1	1	5	7	2	6	2	2	2	2	1	1	5	3	4	2	4	2	4	4	2	1	2	1	5	1	1	5	5	2	7	4	1	2	1	6	7	5	5
1034	2000-07-16	Fille	1	4	7	5	2	7	7	1	7	4	7	7	6	7	3	1	7	3	1	1	7	1	2	1	4	1	4	4	1	1	1	1	5	2	2	7	6	5	7	3	1	7	2	7	7	5	6
1034	1999-12-10	Fille	3	4	5	5	6	7	5	1	4	5	6	6	4	4	6	4	3	2	3	5	6	3	4	4	2	2	3	5	1	3	6	5	2	2	1	5	6	3	7	6	4	4	1	5	7	4	3
1034	2000-05-13	Garçon	3	3	7	4	5	4	5	3	1	7	7	4	3	4	6	3	2	2	2	1	5	1	1	4	5	1	1	1	1	1	4	1	3	1	4	7	1	2	6	1	1	1	4	7	6	7	1
1034	2000-01-21	Fille	2	5	6	5	6	7	4	7	6	7	5	4	4	3	1	2	1	3	4	1	2	1	1	6	3	1	2	1	1	1	2	3	1	2	5	6	5	4	7	4	2	7	6	6	7	5	6
1034	1999-12-02	Garçon	3	6	6	5	6	5	6	4	7	7	7	6	5	5	2	5	4	4	5	3	3	1	2	2	3	3	2	3	1	1	1	1	1	3	5	7	6	4	7	4	1	7	7	6	7	6	7
1034	2000-01-07	Fille	2	2	2	2	3	3	2	3	3	2	3	3	3	3	3	3	3	3	3	3	3	2	2	3	3	3	3	2	2	2	2	2	3	2	4	4	3	3	3	2	2	3	3	2	3	3	3
1034	1999-12-15	Fille	1	4	7	5	1	5	1	4	4	5	7	6	4	5	1	1	4	3	1	4	6	3	1	3	3	4	3	3	1	5	1	1	5	1	5	7	4	1	5	1	2	4	4	7	3	5	3
1034	2000-10-04	Garçon	3	4	7	4	4	6	5	5	2	1	7	6	4	5	7	1	3	1	5	3	6	2	5	7	4	1	2	3	1	7	3	5	2	1	6	4	5	3	5	5	3	5	5	6	6	5	4
1034	1999-11-27	Fille	3	4	5	2	1	4	3	7	4	1	5	4	5	3	7	5	5	3	1	1	6	1	5	2	4	1	2	2	1	2	4	1	2	1	1	1	1	1	4	4	6	4	1	4	4	5	1
1034	1999-06-14	Garçon	6	5	7	5	4	7	7	3	6	4	7	7	5	7	7	1	5	5	4	4	7	4	6	4	5	4	7	3	7	5	5	2	7	7	3	7	6	7	7	7	1	6	1	7	7	6	6
1034	2000-10-16	Fille	1	4	6	3	7	5	4	2	6	4	5	6	5	5	4	1	5	4	3	2	4	1	1	2	4	4	5	1	1	1	2	3	5	1	2	3	4	5	5	4	3	6	1	4	6	2	5
1034	2000-01-21	Fille	1	5	6	6	5	7	7	1	3	4	6	7	6	6	4	3	5	4	1	6	6	3	3	1	5	5	4	7	3	4	5	1	5	1	3	4	5	5	7	7	1	5	3	5	7	5	5
1035	2000-07-17	Fille	3	3	5	4	5	5	6	4	4	2	6	6	5	5	1	3	4	2	3	4	6	1	1	3	3	2	2	5	1	5	3	2	3	2	1	5	4	5	6	5	2	4		6	6	5	4
1035	1999-10-03	Garçon	4	2	6	5	4	4	4	7	2	4	5	5	6	4	7	5	6	5	4	7	5	4	5	1	5	3	3	4	6	7	5	1	5	5	5	5	6	6	6	6	1	6	5	6	6	6	6
1035	2000-10-15	Fille	3	5	6	4	2	5	5	6	4	4	7	4	5	2	3	5	4	4	5	4	6	3	3	4	4	4	4	2	2	2	3	4	3	3	4	5	4	2	5	3	4	3	6	4	5	5	3
1035	2000-01-21	Fille	2	4	6	6	6	6	5	1	6	3	7	6	5	5	1	4	6	4	1	2	5	1	1	1	5	4	3	4	1	4	2	1	5	1	1	5	5	4	5	5	4	5	1	5	6	2	5
1035	1999-11-12	Fille	4	3	5	5	5	6	6	5	4	3	6	6	5	5	4	6	5	4	3	3	5	2	4	4	5	2	3	3	2	1	5	2	5	3	4	5	5	5	5	6	4	4	3	6	5	5	5
1035	2000-08-16	Fille	1	4	4	3	6	3	2	6	4	6	5	3	5	4	2	4	4	3	5	1	3	2	1	5	4	4	3	2	1	2	1	5	4	4	2	3	2	5	1	4	5	5	7	5	1	4	3
1035	2000-07-13	Fille	2	4	4	1	1	3	7	1	4	1	3	7	2	3	1	7	4	3	1	1	5	2	3	1	3	2	1	3	2	1	3	1	1	1	3	7	1	7	7	7	1	7	1	7	7	4	1
1035	1999-07-13	Garçon	1	3	7	7	3	5	3	1	4	2	7	5	6	6	1	5	4	4	4	3	7	1	3	7	7	4	2	1	1	2	1	3	1	1	1	2	3	5	2	3	2	2	1	2	3	7	2
1035	2000-08-26	Fille	4	4	6	6	4	7	4	2	5	5	6	6	5	5	1	3	5	4	4	1	6	1	1	1	5	4	1	1	1	2	1	2	5	4	3	5	4	4	5	2	2	5	4	5	6	4	4
1035	2000-10-06	Garçon	4	2	6	3	5	3	2	1	4	2	7	6	4	4	5	1	3	2	5	1	5	1	4	1	2	1	5	2	6	1	5	4	3	2	1	3	1	2	3	1	2	2	1	3	6	4	3
1035	2000-02-14	Fille	1	4	7	7	6	7	7	1	5	2	7	5	3	7	2	4	4	3	1	4	7	1	2	4	4	2	6	6	1	2	1	2	5	1	5	6	7	6	7	5	1	6	5	7	5	6	7
1035	1999-11-10	Garçon	1	3	6	5	1	7	7	5	4	6	7	7	5	6	7	7	6	5	1	7	7	1	1	4	4	7	5	1	1	4	5	1	3	1	1	7	1	1	6	7	7	1	1	6	6	5	7
1035	2000-03-06	Fille	2	3	6	1	1	4	1	2	4	2	7		4	3	1	1	3	3	1	1	4	1	1	1	3	4	2	2	1	2	4	1	1	3	4	7	3	2	5	2	3	4	2	7	7	6	2
1035	2000-03-27	Fille	1	2	7	1	1	7	1	1	2	3	7	7	6	3	1	1	5	6	1	1	7	1	1	1	6	7	3	2	1	1	4	1	5	1	4	7	3	1	7	2	1	5	3	7	7	7	5
1035	1999-12-10	Fille	2	4	6	4	4	5	3	1	5	4	6	4		5	1	3	4	5	2	4	6	2		1	5	4	2	3	1	1	3	1	2	3	4	5	5	4	5	4	1	6	5	6	4	5	5
1035	1999-12-06	Garçon	3	4	7	6	6	7	5	4	6	3	7	7	6	7	6		5	4	2	3	7	4	6	2	5	4	6	6	5	7	6	2	6	3	4	6	7	7	7	7	2	6	6	5	7	7	7
1035	2000-08-26	Fille	3	4	6	5	4	7	4	3	4	5	6	7	5	4	6	4	4	5	3	3	6	4	2	3	5	2	4	5	3	5	4	3	4	2	4	7	6	5	7	5	3	5	6	4	7	5	5
1035	2000-08-11	Garçon	4	3	7	7	7	4	7	3	7	2	7	5	6	4	3	1	4	2	3	7	6	1	4	6	2	1	3	2	4	2	3	1	6	7	7	7	7	7	7	5	1	7	7	7	7	7	7
1035	2000-06-21	Fille	1	1	5	2	1	4	2	1	3	1	3	1	4	3	1	1	5	3	1	1	6	1	1	3	5	1	1	1	1	2	3	1	3	1	2	7	7	7	7	1	1	7	1	7	7	5	6
1035	2000-07-04	Fille	3	4	5	5	5	6	6	2	5	2	7	6	6	5	4	6	4	3	2	3	5	4	3	4	5	1	2	5	2	6	6	3	4	2	2	5	4	3	6	5	5	5	2	6	6	4	5
1035	1999-07-19	Garçon	4	3	5	5	5	4	7	7	5	4	6	6	6	5	7	4	4	3	4	3	3	5	5	3	4	2	4	5	7	4	5	4	5	5	5	4	4	5	6	6	4	5	5	4	7	5	4
1035	2000-07-12	Garçon	4	4	5	5	4	6	4	2	3	3	6	5	4	5	4	4	4	4	3	3	4	3	5	3	6	4	3	4	3	6	4	2	4	5	6	6	7	6	7	4	1	7	5	6	7	7	6
1111	1998-04-16	Garçon	1	5	7	7	3	7	3	2	6	5	7	7	7	4	1	4	7	5	1	3	7	1	1	1	5	4	7	1	1	1	1	1	5	1	7	7	7	1	7	1	1	7	7	7	7	7	7
1111	1996-12-30	Garçon	1	4	5	2	1	6	3	1	5	5	5	6	4	4	4	4	4	4	3	3	5	3	1	1	4	3	3	3	2	2	2	2	3	1	5	4	1	1	6	1	1	4	3	4	6	4	4
1111	1999-03-16	Garçon	1	4	7	5	4	7	5	3	7	5	6	6	7	5	6	1	3	3	4	1	5	2	1	1	3	4	3	6	6	4	6	2	3	3	4	5	6	3	6	4	2	5	6	7	7	6	4
1111	1999-09-22	Garçon	2	4	6	5	2	7	6	1	6	5	7		6	5	7	5	6	6	2	4	7	4	7	2	6	5	5	6	7	7	6	1	4	6	6	6	5	4	7	5	1	7	6	6	7	6	5
1111	1998-10-02	Garçon	1	4	5	1	1	3	1	2	3	4	5	3	5	1	2	1	1	5	1	1		1		2	3	3	1	1	1	3	1	1	1	1	1	4	1	1	3	1	6	1	5	2	2	2	1
1111	1998-05-16	Fille	1	4	7	2	1	5	6	1	1	4	6	2	6	5	1	5	1	1	6	5	2	1	1	7	4	1	6	3	1	1	1	1	1	1	1	1	1	1	1	1	7	1	1	7	1	1	7
1111	1998-09-10	Fille	1	3	5	7	1	7	7	3	7	7	5	4	4	5	2	7	4	4	4	4	4	1	1	4	4	3	1	1	1	1		4	2	1	2	4	6	2	6	7	3	3	5	5	5	5	5
1111	1998-04-24	Fille	4	1	5	6	6	7	5	1	4	2	7	7	4	6	1	4	2	2	1	1	5	1	2	2	4	1	2	1	1	1	1	1	4	5	3	6	7	7	7	3	1	4	3	6	7	3	7
1111	1998-11-19	Garçon	1	5	7	4	1	7	3	1	6	4	7	7	7	6	4	2	5	5	3	1	6	1	1	1	4	3	3	2	1	1	1	1	1	1	2	6	2	2	6	1	1	4	3	6	6	5	3
1112	1997-12-06	Garçon	4	2	5	4	4	5	4	4	3	2	5	4	4	4	4	4	4	3	3	3	5	3	4	4	4	1	4	4	4	3	4	3	4	4	4	6	5	4	5	5	2	4	3	6	5	4	4
1112	1997-04-16	Garçon	4	3	5	4	5	6	4	4	5	3	5	6	4	4	6	5	4	3	4	5	4	3	5	4	4	2		4	1	7	4	4	4	4	5	6	4	4	7	7	3	7	4	7	7	6	4
1112	1998-09-06	Garçon	7	4	7	7	6	6	7	3	4	3	6	5	5	7	2	7	5	4	2	1	4	1	5	3	5	1	6	6	7	4	5		6	6	3	6	7	5	7	4	6	7	3	6	4	5	6
1112	1998-02-27	Garçon	5	4	5	5	4	5	5	4	6	3	7	5	6	5	4	4	5	4	3	4	7	4	4	3	5	4	4	5	3	2	3	5	4	5	4	6	4	4	5	5	4	5	3	7	5	4	5
1112	1999-03-03	Fille	3	2	7	7	6	6	6		6	6	7	6	5	7	1	5	4	5	3	5	6	4	6	2	5	5	5	4	5	6	3	3	5	5	4	5	5	5	6	6	6	5	4	6	6	5	5
1112	1998-01-14	Fille	1	2	4	5	4	5	3		3	1	6	6		5	1	1	4	3	1	1	4	1	1	2	2	2	3	2	1	1	1	1	5	1	2	2	5	4	6	1	1	5	2	2	6	2	5
1112	1997-01-23	Fille	1	4	5	1	1	5	1	5	2	4	5	5	4	4	1	1	1	4	1	1	5	1	1	1	1	1	1	1	1	1	1	1	1	1	1	1	1	1	1	1	1	1	1	1	1	1	1
1112	1998-12-15	Garçon	4	2	5	3	6	5	1	5	4	2	5	4	4	2	2	1	3	4	5	2	4	1	2	3	4	1	2	4	1	1	1	1	1	1	2	1	2	4	3	1	5	3	1	2	3	4	2
1113	1999-05-03	Garçon	7	6	7	6	6	5	7	6	5		3	5	4	6	3	7	6	7	4	7	6	7	6	7	6	7	5	7	6	7	6	7	4	7	6	5	4	6	4	7	3	6		4	6	5	5
1113	1999-01-25	Fille	2	4	6	6	7	6	5	3	6	6	7	6	7	7	1	4	3	4	2	2	6	1	1	3	4	5	5	4	1	3	3	3	4	2	5	7	6	5	5	3	2	7	4	7	5	6	6
1113	1998-06-08	Fille																																		5	4	5	6	4	6	5	4	6	4	4	6	5	6
1113	1998-06-10	Garçon	1	3	1	1	1	3	1	1	1	1	1	1	1	1	1	1	1	1	1	1	1	1	1	1	1	1	1	1	1	1	1	1	1	3	2	3	2	3	3	3	3	3	3	3	3	3	3
1113	1998-03-18	Garçon	7	4	5	4	3	7	6	2	4	4	7	7	3	4	5	5	4	2	1	1	7	1	1	1	2	3	2	2	1	3	1	1	3	1	5	7	5	2	7	4	1	7	5	7	7	6	5
1121	1999-01-13	Garçon	2	2	6	5	5	7	5	1	4	3	6	6	5	5	6	3	4	2	1	3	4	3	5	2	6	2	3	3	5	2	4	2	5	2	5	4	4	3	5	4	2	5	5	6	7	4	4
1121	1998-11-22	Garçon	2	4	4	3	4	5	5	5	5	4	4	5	4	5	4	5	5	4	3	4	4	3	5	5	4	3	3	3	2	3	3	4	3	3	2	3	3	4	5	5	5	4	3	4	5	4	4
1121	1997-06-23	Fille	6	3	7	7	4	7	6	1	6	7	7	7	6	7	3	1	6	6	1	1	7	1	1	1	6	5	3	4	1	7	1	1	5	6	3	5	6	6	6	6	5	7	1	7	6	7	7
1121	1999-04-23	Garçon	4	1	4	3	2	5	1	5	3	1	4	5	3	4	1	5	5	4	2	1	5	3	1	1	5	3	4	6	2	2	2	2	5	3	2	4	3	4	6	3	2	4	1	4	5	4	3
1121	1999-07-29	Garçon	4	7	7	5	4	5	7	1	4	6	6	6	7	4	5	5	6	5	3	6	5	5	3	7	1	6	3	3	5	5	6	4	2	6	5	5	6	7	7	7	6	5	3	7	7	5	7
1121	1997-06-06	Fille	6	2	7	7	5	7	7	3	7	3	7	7	7	7	2	4	5	3	1	7	7	5	4	1	3	1	3	7	1	7	2	1	7	4	1	4	4	4	4	4	2	4	1	1	4	4	5
1121	1999-10-14	Garçon	2	3	5	3	3	5	4	3	2	4	6	6	5	2	1	1	4	2	2	1	3	4	1	2	3	1	1	2	1	1	4	1	1	3	2	7	2	3	6	1	1	2	1	4	6	2	2
1121	1998-07-11	Fille	5	4	6	5	4	5	5	4	5	4	7	1	5	6	1	6	4	5	3	4	6	4	3	2	5	4	5	3	5	4	4	2	5	5	4	5	5	5	5	5	2	4	4	6	1	5	4
1121	1999-10-11	Fille	1	2	5	4	4	5	3	2	6	2	5	5	4	4	1	2	5	2	1	1	4	1	1	2	4	2	2	3	1	5	5	2	2	1	1	5	4	2	5	2	1	4	1	4	5	4	4
1121	1999-09-01	Garçon	1	1	4	1	1	4	1	4	1	1	4	4	1	1	1	3	1	1	1	1	3	1	1	4	2	1	1	1	1	1	1	3	1	1	1	3	1	1	4	1	4	1	1	4	5	1	1
1121	1997-11-20	Fille	3	4	7	6	5	7	6	1	5	6	7	5	6	7	1	6	5	5	2	6	7	1	1	1	6	3	2	4	1	5	2	1	5	4	3	5	3	4	5	1	1	4	2	5	2	5	5
1121	1999-05-20	Garçon	3	3	4	2	1	4	2	4	3	3	4	3	3	2	2	1	4	3	3	4	3	1	1	7	3	1	3	4	1	1	1	5	1	1	2	3	1	1	3	1	3	3	2	3	2	2	1
1121	1999-02-14	Garçon	6	5	7	6	5	7	1	2	6	5	7	7	5	7	2	1	5	5	1	1	7	1	1	1	5	4	1	1	1	1	1	1	5	1	3	7	4	7	7	1	1	7	3	7	7	7	5
1121	1999-04-21	Garçon	4	4	4	4	3	4	3	4	4	5	7	4	5	4	4	1	4	4	5	1	4	1	3	3	5	3	3	1	1	1	1	4	3	4	5	5	5	4	5	1		4	4	5	4	4	4
1121	1999-05-24	Garçon	1	2	2	1	1	6	4	5	2	1	4	6	2	1	5	2	1	2	4	1	4	1	4	4	1	1	1	1	1	1	1	4	1	1	1	2	1	1	6	1	5	1	1	1	6	2	1
1121	1999-02-05	Fille	2	2	7	5	5	6	7	2	4	4	7	6	5	6	3	5	4	4	2	3	7	4	7	2	5	5	5	4	3	5	5	2	7	4	2	5	7	4	7	7	2	6	1	5	6	5	7
1121	1999-01-20	Garçon																																		1	1	4	2	1	6	2	4	1	1	4	5	1	5
1121	1999-03-07	Fille	2	4	7	7	3	6	1	4	2	5	7	5	2	4	1	1	2	3	1	1	7	1	1	1	5	1	5	1	1	4	1	1	4	1	1	4	3	1	5	1	5	1	1	5	6	1	3
1122	1999-02-04	Fille	1	4	4	5	3	5	3	6	5	3	6	5	4	4	6	1	3	4	4	3	4	2	2	3	4	4	5	3	6	3	4	2	5	1	4	4	5	3	5	3	2	4	4	4	5	4	5
1122	1998-12-26	Garçon	5	3	7	6	5	7	6	2	6	2	7	7	5	5	6	6	6	3	2	3	7	3	7	1	6	3	4	3	3	3	4	1	5	6	3	6	5	4	7	5	1	5	3	6	7	5	5
1122	1998-08-27	Garçon	1	4	4	4	2	4	4	3	4	4	5	4	4	5	6	4	4	4	4	3	4	3	4	4	3	4	3	3	3	3	3	4	3	1	5	5	5	3	6	4	2	6	3	5	6	5	6
1122	1998-06-18	Garçon
1122	1999-08-15	Fille	1	3	7	7	5	6	7	4	7	7	7	7	6	7	2	6	7	5	3	5	7	3	3	4	4	4	5	6	4	6	7	2	6	1	1	4	5	5	7	7	2	7	5	7	7	6	7
1122	1999-07-02	Fille		4	6	5	5	5	6	3	4	3	6	5	4	4	4	5	4	4	3	2	6	3	4	3	3	2	6	4	3	4	6	1	6	3	4	5	5	6	6	5	2	4	4	5	6	4	5
1122	1999-09-24	Garçon	1	4	6	7	3	6	5		2	1	7	6	3	6	1	7	5	4	3	2	5	3	4	1	5	3	3	2	1	1	1	1	1	1	3	6		1	5	2	2	2	2	2	4	1	3
1122	1998-11-17	Garçon	1	1	2	5	4	5	6	3	2	2	5	6	3	5	2	3	2	2	4	2	2	2	4	4	3	1	2	2	1	7	4	1	3	1	6	6	7	5	7	5	1	7	7	7	7	7	6
1122	1998-01-26	Garçon	1	2	4	3	2	5	4	2	3	1	5	5	3	4	2	1	2	4	2	1	4	1	2	2	2	1	2	2	1	1	1	2	3	1	2	5	4	5	6	6	1	4	3	7	6	4	4
1122	1998-12-08	Fille	1	2	5	4	1	7	1	1	4	2	7	7	5	4	7	1	1	3	1	1	5	1	1	1	4	1	1	1	2	1	3	1	4	1	5	7	3	1	7	1	1	7	4	7	7	5	5
1122	1999-10-14	Fille	2	2	5	4	5	5	6	4	4	3	4	4	4	4	4	4	4	3	4	4	4	3	4	5	3	2	3	2	2	4	4	5	5	3	4	2	4	3	5	5	4	3	3	2	5	4	4
1122	1998-10-12	Garçon	3	4	7	3	7	7	4	1	6	2	7	7	7	7	1	1	6	7	2	3	7	3	1	1	5	5	2	3	1	7	4	1	3	3	3	5	3	6	7	3	2	7	2	7	7	6	2
1122	1999-01-10	Garçon	4	2	5	5	3	7	7	6	4	1	6	4	3	5	4	7	4	3	4	6	5	3	4	4	3	2	2	2	2	2	6	4	3	2	5	5	5	3	6	7	1	5	3	7	6	4	4
1122	1999-02-24	Garçon	4	3	6	5	5	5	5	4	3	3	4	5	2	4	4	4	3	3	2	2	4	1	3	4	3	2	3	3	3	4	3	4	3	4	5	6	4	4	6	6	2	5	5	4	2	4	4
1122	1999-10-19	Garçon	1	3	5	4	5	5	3	4	3	1	6	5	4	5	2	1	1	2	1	2	5	4	3	1	3	1	3	4	3	5	3		4	1	4	6	5	5	7	4	1	4	4	7	7	4	5
1131	2000-02-07	Fille	1	2	5	4	2	6	2	1	4	2	7	6	4	5	2	3	4	3	2	1	5	2	2	1	4	3	2	1	1	3	3	2	4	2	5	6	3	2	5	2	1	3	4	7	5	4	3
1131	1999-01-05	Fille		4	7	6	6	7	6	2	7	6	7	7	6	7	3	5	6	4	2	4	7	1	4	2	5	4	4	4	4	5	4	2	4	1	4	4	5	7	7	4	1	7	3	3	7	6	4
1131	1999-01-09	Fille	1	1	4	1	1	5	1	7	1	1	4	5	3	1	1	1	1	1	6	1	2	1	2	7	1	1	1	2	1	1	6	7	1	1	1	5	1	1	6	1	4	1	1	7	6	2	1
1131	1999-04-09	Fille	1	4	5	5	4	6	3	4	5	4	6	6	6	5	1	3	5	5	3	4	6	3	5	2	5	4	5	4	1	2	2	3	6	3	4	5	6	4	7	3	3	5	4	6	6	5	6
1131	1999-07-09	Fille	1	5	7	6	1	6	3	2	5	6	7	4	5	6	1	3	3	4	1	1	6	1	1	1	3	4	4	2	2	2	2	1	6	1	7	7	7	2	7	1	1	6	4	7	7	7	7
1131	1998-12-04	Fille	2	4	7	6	4	7	5	6	6	7	7	7	5	6	2	4	5	4	2	4	7	5	1	4	4	4	4	7	2	4	1	1	4	2	5	7	7	6	7	6	4	7	5	7	7	6	7
1131	1999-05-17	Garçon	1	4	3	3	4	4	3	3	2	1	3	4	3	3	5	1	3	2	3	4	3	3	5	4	3	3	3	4	3	1	2	2	3	1	2	2	1	1	4	1	1	3	1	3	5	2	1
1131	1998-12-10	Garçon	2	5	5	5	3	5	6	5	6	7	6	5	6	5	5	5	6	5	5	6	5	6	5	3	5	5	4	5	6	6	5	5	4	4	5	4	4	5	6	6	3	7	6	4	5	5	5
1131	1999-02-21	Garçon	4	2	4	4	3	5	6	4	3	2	4	5	4	4	6	5	3	2	4	5	4	4	6	4	3	2	4	4	5	3	5	4	4	4	4	4	4	3	5	5	4	4	3	5	5	5	5
1131	1999-05-29	Garçon	4	2	5	4	4	6	6	5	2	2	7	5	5	5	6	4	3	3	4	3	5	3	7	7	5	1	4	3	4	4	6	3	4	6	5	7	6	6	7	7	6	6	5	7	7	7	7
1131	2000-07-22	Garçon	5	4	4	7	5	6	6	4	5	7	6	6	5	6	7	5	5	5	1	4	4	4	5	1	4	5	4	5	4	6	5	2	4	6	6	5	6	6	7	6	1	6	6	5	7	6	6
1131	1999-04-30	Fille	2	1	3	1	1	1	2	1	4	1	3	2	2	1	2	2	1	1	3	1	2	1	2	7	3	1	2	1	1	2	4	2	2	1	1	1	1	1	1	1	1	1	1	1	1	1	1
1131	1999-06-23	Garçon	1	4	4	5	3	5		3	4	3	4	5	6	5	2	2	5	4	3	4	4	3	1	2	4	4	4	5	3	3	3	3	4	1	1	1	5	3	5	1	7	4	1	1	4	1	4
1131	1999-08-31	Fille	1	3	7	5	4	7	7	1	1	4	7	5	4	4	1	1	3	2	4	2	6	1	5	1	4	3	1	4	1	1	7	1	3	1	7	7	4	4	7	1	1	7	4	7	7	7	5
1131	2000-06-01	Garçon	1	1	3	4	5	7	1	1	3	1	7	7	5	3	1	1	2	3	4	1	2	1	1	2	4	2	4	5	1	1	1	3	2	1	1	1	1	1	1	1	7	1	1	1	7	1	1
1131	1999-06-28	Fille	2	4	6	6	4	7	5	6	5	7	6	6	5	5	1	3	4	3	5	1	3	1	3	5	4	3	6	6	4	5	1	4	6	7	6	7	7	7	7	7	1	7	3	7	7	7	7
1131	1999-04-24	Fille	1	4	6	6	4	6	3	3	5	4	6	6	5	5	2	2	5	5	2	3	6	2	5	1	5	6	5	4	1	3	2	1	4	1	3	4	2	3	6	3	1	6	2	4	5	5	5
1131	1999-07-05	Garçon	4	4	5	5	4	6	4	1		2	5	5	4	5	4	2	2	2	3	3	5	3	4	1	5	4	5	4	4	4	3	2	5	2	4	5	5	4	5	4	2	5	3	5	5	5	5
1131	1998-11-12	Garçon	1	3	5	5	2	6	1	4	5	1	5	5	5	4	1	1	5	3	5	1	5	1	1	5	5	4	3	5	1	7	1	5	2	1	3	5	5	2	6	1	4	5	1	5	5	5	4
1131	1999-05-21	Garçon	1	5	5	4	3	6	5	3	3	2	5	6	4	5	2	1	3	4	2	4	5	5	1	1	3	7	3	5	2	3	3	1	4	5	4	6	5	5	7	4	4	5	3	6	6	6	2
1132	1999-05-22	Fille	3	3	5	4	6	6	6	3	2	2	7	6	4	5	2	5	3	3	4	2	5	2	2	2	4	2	4	2	2	2	2	2	2	2	2	4	3	4	6	5	2	3	2	6	6	4	2
1132	1999-04-05	Garçon	1	4	5	3	1	7	2	4	2	3	7	5	5	5	1	1	4	6	1	2	3	1	2	1	5	4	1	2	1	5	2	1	1	2	2	6	5	1	6	1	1	1	1	5	5	3	3
1132	1999-07-28	Fille	1	3	7	7	4	7	7	2	7	3	7	7	5	7	6	4	5	2	1	5	7	3	6	1	6	1	7	7	2	7	5	1	7	1	7	7	7	1	7	6	1	7	7	7	7	7	7
1132	1999-07-13	Fille	2	3	6	4	3	6	3	4	2	1	7	5	6	4	4	1	2	1	1	1	4	1	2	2	3	2	1	2	1	1	2	1	1	1	3	6	2	3	5	1	1	1	1	7	5	5	2
1132	1999-03-27	Fille	1	2	6	4	2	7	5	1	5	1	6	6	3	4	3	1	3	1	1	3	5	1	1	1	4	4	1	4	1	3	1	1	4	1	1	6	4	2	7	6	1	5	1	7	7	1	1
1132	1999-05-13	Garçon	1	2	4	2	1	5	7	6	3	6	3	2	5	4	7	5	2	1	7	3	1	3	4	5	4	2	1	3	1	2	3	6	1	1	7	7	6	3	7	7	2	7	7	6	2	7	7
1132	1999-06-12	Garçon	1	4	5	4	1	6	1	4	4	3	7	5	4	5	1	1	5	4	1	1	7	1	1	1	4	1	3	1	1	1	1	1	2	1	2	7	1	1	6	1	1	4	3	6	3	4	1
1132	1999-02-07	Garçon	1	3	5	4	4	6	4	1	5	2	5	5	3	5	4	4	3	3	2	4	5	3	4	3	4	2	4	5	3	2	5	3	5	1	4	5	4	4	6	3	1	4	4	7	5	4	5
1132	1997-11-01	Fille	1	2	5	1	6	6	1	5	7	2	4	5	5	6	1	1	3		1	4	7	1	1	4	3	1	1	4	1	3	2	1	1	1	1	6	4	5	7	1	4	7	1	7	7	7	3
1132	1999-01-15	Garçon	4	3	6	5	4	6	4	1	4	1	7	6	4	5	1	1	5	5	1	2	6	1	1	1	4	1	4	1	2	1	4	1	5	1	4	4	5	1	7	1	1	5	4	5	6	4	4
1132	1999-03-14	Fille	1	4	7	5	2	7	6	1	5	4	7	6	4	6	1	6	4	4	2	6	6	1	1	4	2	2	1	3	1	2	1	1	1	2	5	7	5	5	7	5	1	5	1	6	6	1	6
1132	1998-12-12	Fille	1	5	6	5	3	5	4	1	6	5	7	5	5	5	1	1	4	5	1	1	5	1	1	1	5	5	4	2	1	1	1	1	4	1	3	4	4	1	4	2	4	5	1	3	3	5	4
1132	1999-02-11	Garçon	1	4	7	6	1	7	1	1	4	6	7	7	7	6	1			4	1	1	7	4	1	2	6	1	1	1	1	7	1	2	1	1	3	7	4	1	7	1	1	6	5	7	7	7	4
1132	1999-03-30	Garçon	5	6	7	7	7	7	3	1	7	6	7	7	7	7	3	5	6	6	2	1	6	1	2	1	7	5	6	7	1	1	6	1	7	6	5	5	7	6	7	5	3	7	5	5	7	7	7
1132	1999-05-04	Garçon	3	3	5	5	3	6	6	6	4	3	6	6	5	5	3	2	5	4	6	3	4	2	4	7	5	4	4	5	3	4	3	6	5	4	4	7	3	4	7	5	4	4	4	6	6	5	3
1132	1999-10-18	Fille	1	5	7	5	6	7	4	2	4	2	6	7	3	4	1	3	5	5	1	2	7	3	3	1	5	5	5	4	1	2	2	2	3	1	6	7	6	4	7	2	1	5	5	7	7	7	6
1132	1998-12-16	Garçon	1	4	3	5	2	3	2	4	5	3	6	3	3	4	1	1	6	3	1	1	5	1	1	1	3	3	4	3	1	1	1	1	4	1	4	5	5	5	6	5	1	6	4	6	6	5	5
1132	1998-11-03	Garçon	3	2	6	4	3	6	4	5	3	2	5	5	4	5	2	2	3	4	2	1	5	2	2	3	4	3	4		2	3	2	5	4	3	4	4	3	4	6	3	4	3	4	3	4	4	5
1132	1999-07-11	Fille	5	6	7	7	7	7	4	1	6	5	7		6	7	3	3	7	7		3	7	1	7	1	7	7	4	1	1	1	7	1	7		7	7	7	6	7	5	1	7	6	7	5	5	6
1132	1999-03-11	Fille	1	6	7	4	4	2	1	1	7	7	5	7	4	3	1	1	6	6	1	4	7	1	2	1	4	4	1	3	1	1	2	1	1	1	3	6	4	4	2	2	2	6	6	5	2	5	5
1132	1999-05-05	Fille	1	2	6	5	1	5	1	7	3	3	6	4	4	5	1	1	2	3	3	1	3	1	1	3	4	2	1	2	1	1	1	3	1	1	4	2	1	1	4	2	5	5	2	2	6	1	1
1133	1999-02-08	Fille	1	4	5	4	4	5	4	1	4	4	5	5	3	5	2	2	4	4	1	1	5	1	3	2	4	3	4	1	1	4	4	2	4	1	3	5	5	3	5	4	1	4	3	4	5	3	5
1133	1999-10-02	Fille	6	4	5	4	5	6	3	4	3	6	6	6	5	7	1	4	3	2	4	3	6	1	1	4	4	2	3	1	1	1	1	4	2	4	2	5	5	5	7	1	5	2	1	6	7	4	6
1133	1999-03-19	Fille	3	4	5	4	5	6	5	4	3	6	5	6	5	5	1	4	3	2	4	3	6	1	1	4	4	2	3	1	1	1	1	4	2	4	1	5	2	3	6	2	6		1	6	6	4	5
1133	1998-12-22	Garçon	1	3	7	6	2	6	5	1	7	2	5	4	1	6	5	6		4	1	5	7	2	7	1	5	1	2	5	1	1	6	1	5	1	2	4	5	6	6	6	1	6	2	4	6	3	6
1133	1999-01-02	Garçon	1	1	1	1	1	4	1	5	1	1	4	3	1	1	3	1	1	1	1	1	1	1	3	1	1	1	1	1	1	3	3	1	1	1	1	1	1	1	4	1	1	1	1	1	1	1	1
1133	1999-03-16	Fille	4	4			5	4	3	5	3	2	5	3	4	3	2	4	3	3	5	2	2	1	2	3	4	2	2	2	1	1	2	3	2	3	1	1	3	4	5	2	3	2	1	2	3	4	3
1133	1999-06-01	Fille	2	4	4	3	3		4	5	5	3		5	4	4	1	1	5	3	3	3	4	1	1	1	4	2	3	3	1	1	1	2	4	1	3	5	5	7	7	7	1	7	2	7	7	7	7
1133	1999-05-12	Fille	1	3	4	4	5	5	7	6	3	2	6	6	4	4	1	1	2	1	6	5	4	1	1	7	2	1	3	4	1	1	7	7	1	1	1	2	1	1	3	1	1	2	1	2	2	3	3
1133	1999-01-15	Fille	1	3	4	4	4	6	3	1	3	4	6	7	3	4	1	1	2	1	6	1	4	1	4	4	3	1	1	1	1	2	1	5	1	1	1	3	2	4	4	2	2	2	1	5	6	2	1
1133	1998-02-20	Fille	1	4	6	6	2	7	7	1	5	4	6	7	5	5	7	3	4	5	2	2	6	2	2	1	4	4	6	2	2	2	6	2	6	1	6	6	2	2	6	6	2	6	2	6	6	6	6
1133	1999-03-06	Garçon	1	4	5	2	3	6	5	1	4	7	6		5	5	1	5	3	4	2	1	5	6	5	2	3	4	5	5	7	6	5	1	5	2	2	6	6	4	6	3	1	4	2	7	7	4	5
1133	1999-05-06	Garçon	1	5	7	5	1	7	4	1	4	4	7	7	5	5	1	3	3	5	1	2	5	3	1	1	5	5	5	3	1	1	1	1	1	1	5	5	5	2	7	1	2	5	1	6	7	5	4
1133	1999-03-15	Garçon	5	4	7	7	6	7	7	2	4	4	7	7	5	5	1	4	4	4	2	3	7	2	4	1	4	4	5	3	1	2	2	1	7	5	6	7	7	7	7	6	2	5	4	7	7	5	7
1133	1998-12-31	Garçon	4	4	5	6	4	6	5	3	5	4	6	6	4	5	4	5	5	4	3	2	5	4	5	3	5	4	5	5	4	5	6	3	5	5	4	7	6	7	7	7	2	7	4	7	7	7
1133	1999-05-26	Fille	4	4	5	5	6	7	7	2	5	4	6	7	4	5	7	4	3	3	2	2	6	1	1	4	5	3	3	1	1	6	1	4	4	1	1	4	4	4	7	1	2	2	2	5	7	4	4
1133	1999-07-19	Fille	6	4	5	7	1	7	7	2	7	3	6	7	7	7	7	5	7	7	1	5	4	4	6	1	6	4	3	7	4	7	7	1	5	5	3	3	7	2	7	7	1	7	1	3	7	4	5
1133	1999-07-16	Garçon	1	4	7	5	4	6	5	1	6	1	7	5	3	5	6	2	4	3	1	1	5	1	1	1	3	2	3	4	1	2	3	1	4	5	4	6	3	5	6	3	1	6	1	6	5	5	4
1133	1999-05-23	Garçon	1	4	6	6	3	5	2	7	3	1	6	5	3	5	5	2	5	4	3	5	5	1	2	2	3	4	3	5	2	6		3	4	2	2	5	5	3	5	5	3	4	1	4	5	2	6
1134	1999-09-24	Fille	1	5	6	5	1	7	4	3	5	4	6	6	6	6	1	2	5	4	2	1	5	1	1	2	5	4	5				1	1	5	4	3	6	5	5	7	6	4	3	2	6		3	5
1134	1999-07-15	Fille	1	4	6	5	2	7	6	1	7	6	7	7	6	7	1	1	7	5	3	1	6	6	1	3	5	5	6	6	7	5	1	1	7	1	1	7	7	1	7	3	1	6	4	7	6	4	7
1134	1999-03-04	Fille	1	4	7	6	3	6	5	2	4	3	6	6	5	6	2	4	4	3	3	4	6	1	1	2	4	2	3	3	1	2	1	2	4	1	3	7	7	3	6	5	1	4	3	6	5	4	5
1134	1999-10-21	Fille	2	4	7	5	2	6	5	4	5	6	6	5	4	4	6	1	5	5	4	1	6	1	4	2	4	2	3	2	1	1	1	1	2	5	4	6	5	7	7	4	2	6	4	2	7	4	4
1134	1998-12-06	Fille	5	5	6	7	3	6	3	7	7	6	7	7	6	6	1	1	5	6	3	2	7	1	4	1	5	5	3	2	1	3	2	1	6	5	7	7	6	6	7	2	1	7	4	7	7	6	6
1134	1999-01-16	Garçon	3	4	6	4	3	6	4	3	4	4	5	6	4	4	3	3	3	3	3	1	5	1	4	3	3	3	2	1	1	2	1	3	1	2	2	5	3	3	7	1	3	3	2	5	7	4	3
1134	1999-06-17	Fille	2	5	6	4	7	7	5	4	3	4	7	6	5	3	2	5	4	3	2	3	7	2	2	2	4	4	4	3	2	5	4	2	4	5	1	6	2	7	7	5	5	1	1	5	7	2	3
1134	1999-08-11	Garçon	2	4	5	3	2	6	3	5	6	4	4	6	5	4	5	4	4	3	5	5	4	4	3	6	5	2	3	5	4	4	5	3	2	5	5	6	7	5	7	6	5	2	4	5	6	6	5
1134	1999-09-09	Fille	4	4	5	5	3	6	6	4	3	3	6	6	5	5	2	6	4	4	4	5	4	3		4	5	3	5	6	3	5	7	4	3	5	3	3	5	2	6	6	5	4	2	5	6	3	3
1134	1999-06-06	Garçon	1	4	6	5	2	7	7	1	7	3	7	7	5	7	1	7	7	4	7	5	7	1	1	1	3	4	1	4	1	7	7	1	1	1	1	7	7	7	7	7	1	7	2	7	7	6	7
1134	1999-05-30	Garçon	1	3	6	3	2	7	4	5	2	2	5	6	4	4	1	2	2	3	4	4	4	2	1	3	4	3	2	5	1	2	1	4	3	1	4	7	3	2	7	3	4	2	3	7	6	4	3
1134	1999-04-16	Fille	4	5	7	7	4	4	5	2	4	6	7	5	5	5	3	2	2	4	2	1	5	4	4	2	2	5	1	2	1	4	4	2	1	3	1	3	5	3	6	7	1	1	1	4	5	5	4
1134	1999-04-07	Fille	6	5	7	7	6	7	7	1	6	5	7	7	4	6	1	6	6	5	1	3	6	3	1	2	5	6	5	5	2	4	2	1	7	6	6	7	7	7	7	6	1	7	6	7	7	6	7
1134	1999-05-08	Fille	1	1	6	5	7	7	5	4	2	2	7	7	4	4	1	3	4	3	2	1	7	1	1	2	2	2	1	4	1	7	7	1	6	2	1	3	5	6	7	7	2	1	1	1	7	3	4
1134	1999-04-05	Garçon	2	3	5	6	2	5	4	4	4	1	7	2	3	4	1	1	4	4	2	2	3	1	1	1	3	2	4	3	1	1	1	3	2	1	5	7	6	1	2	1	2	6	6	7	4	7	2
1134	1999-09-03	Garçon	3	1	5	2	2		6	3	2	1	6	6	2	3	4	5	2	2	3	4	4	2	4	3	2	1	2	3	2	2	3	2	2	2	2	5	2	2	6	4	2	3	1	5	7	3	2
1134	1999-10-27	Fille	1	2	2	4	1	6	5	1	5	4	6	6	5	7	1	5	3	1	1	4	1	2	1	1	4	1	1	6	3	1	1	1	1	1	1	5	4	1	6	5	1	5	1	5	4	1	2
1134	1999-10-10	Garçon	3	5	6	5	4	5	5	4	4	5	7	5	6	6	5	4	5	5	3	4	5	3	4	4	5	4	5	5	4	1	4	3	5	3	4	5	5	5	6	5	3	4	4	6	5	5	5
1134	1999-07-22	Fille	4	2	5	4	4	5	5	1	3	2	6	5	5	4	2	5	4	3	2	2	5	3	3	4	5	3	2	2	2	6	4	4	4	4	3	5	4	3	6	5	4	6	3	6	6	4	5
1134	1999-09-09	Fille	1	4	3	2	1	4	2	4	2	2	4	4	4	2	1	1	2	2	4	1	4	1	1	2	4	4	1	1	1	1	1	2	1	1	4	5	2	1	6	3	4	4	3	6	6	4	3
1134	1998-12-02	Garçon	6	5	7	6	6	7	5	6	4	5	7	7	5	6	6	6	5	5	6	6	6	5	5	4	5	5	5	5	1	7	6	1	6	5	5	6	6	6	7	6	1	5	5	4	7	5	5
1134	1997-11-24	Garçon	3	3	6	5	4	7	5	4	6	5	7	7	6	6	7	4	6	5	3	3	7	4	4	1	5	4	5	5	3	5	5	2	5	5	5	6	5	6	7	5	1	6	4	6	7	6	5
1135	1998-11-09	Fille	2	3	6	6	5	3	4	2	3	6	7	3	5	5	2	3	2	4	2	2	6	1	1	1	5	2	4	3	1	1	1	1	2	1	1	3	2	1	5	5	2	1	4	4	4	2	4
1135	1999-09-14	Fille	4	4	7	4	7	7	7	2	4	2	7	7	5	4	1	7	6	5	1	7	6	1	1	1	4	4	3	4	1	1	1	1	4	4	2	7	4	5	7	7	1	5	2	7	6	4	4
1135	1998-05-31	Garçon	2	5	7	7	5	6	5	3	7	6	7	7	7	7	2	2	6	6	2	2	7	3	1	1	5	7	7	3	2	1	3	1	6	3	4	5	5	4	3	2	1	7	4	7	4	6	5
1135	1999-10-04	Fille	2	4	6	2	3	4	2	1	5	3	6	3			1	2	2	4	2	1	6	1	1	2	5	6	2	2	1	1	1	1	3	2	3	5	2	4	6	2	1	7	2	4	6	3	4
1135	1999-02-04	Fille	2	2	4	3	1	3	3	4	4	1	4	4	4	3	1	3	3	3	1	4	4	1	2	2	4	1	1	1	1	1	3	3	3	1	1	3	2	4	4	3	1	3	1	4	4	2	4
1135	1999-10-15	Garçon	2	6	5	6	1	6	2	1	5	7	7	7	5	6	4	3	5	4	2	3	6	4	1	2	4	5	4	5	2	5	6	1	4	4	2	4	5	6	7	5	1	5	3	6	7	6	4
1135	1998-12-31	Fille	4	4	5	5	3	5	4	6	6	2	6	5	4	4	2	6	4	2	3	5	5	3	5	2	5	2	4	5	1	6	6		5	3	4	7	5	2	5	5	1	6	3	7	4	5	4
1135	1999-01-24	Fille	1	4	6	3	4	5	5	5	4	4	6	5	4	3	1	1	3	4	3	5	5	3	1	3	5	4	4	5	3	6	3	3	3	3	4	5	4	3	5	6	3	6	3	6	4	4	5
1135	1999-05-17	Garçon	1	4	6	2	3	5	1	4	3			5	5	4	1	1	1	4	1	1	6	1	1	1	5	1	1	1	1	1	1	1	1	1	5	5	5	5	5	3	1	4	3	4	7	3	3
1135	1997-06-24	Garçon	1	4	5	3	3	5	4	5	5	3	6	5	6	5	7	3	4	4	3	2	2	2	7	4	5	4	5	2	2	1	7	2	5	1	6	7	2	4	5	2	4	5	2	7	5		4
1135	1999-10-01	Fille	1	5	7	7	6	6	7	1	7	6	7	6	5	7	2	1	4	4	1	1	7	1	2	1	6	4	3	5	1	4	1	1	6	1	2	5	4	3	7	3	1	7	1	5	7	7	6
1135	1999-04-03	Fille	1	2	4	1	1	5	2	6	2	1	3	3	2	3	4	2	1	3	2	1	5	1	1	1	3	2	1	4	1	5	3	3	1	1	2	3	2	1	4	2	5	3	1	4	3	1	4
1135	1999-10-14	Garçon	1	3	6	6	3	5	4	2	4	4	7	5	4	6	2	3	3	3	2	1	6	1	4	2	3	4	3	3	1	1	2	1	3	1	2	4	4	1	5	3	2	4	2	5	5	3	5
1135	1998-11-26	Fille	3	3	2	5	2	3	6	1	3	1	6		3	3	1	4	2	1	1	3	3	2	2	6	3	2	2	2	2	4	7	5	3	1	1	1	1	1	7	1	1	1	1	1	7	1	1
1135	1999-10-04	Garçon	4	4	5	3	5	6	6	1	4	3	6	6	4	2	2	4	6	4	1	4	5	3	1	2	4	4	2	5	4	4	4	1	5	3	4	5	4	4	6	3	2	5	2	6	4	5	4
1135	1999-05-17	Fille	1	4	6	3	6	7	5	4	4	3	6	7	4	5	1	1	3	4	1	1	4	1	1	3	4	2	5	1	1	1	1	2	1	1	3	3	5	6	7	2	4	3	1	2	7	2	4
1135	1999-07-02	Fille	4	3	6	5	4	5	4	3	4	4	5	5	4	5	3	3	3	4	5	4	5	4	3	4	5	3	4	4	4	5	5	2	6	4	2	4	5	4	5	4	3	5	2	5	5	5	6
1135	1999-03-19	Fille	4	3	5	3	3	6	4	3	4	2	4		5	4	5	1	3	5	3	5	5	2	3	3	5	3	2	3	2	1	1	3	5	4	1	1	2	5	4	2	3	6	1	6	5	4	4
1135	1999-04-02	Garçon	1	6	6	5	2	7	4	6	5	6	7	7	4	3	1	4	6	6	2	2	2	1	1	1	5	7	5	4	1	2	1	1	5	1	5	6	4	1	7	1	1	6	5	6	7	5	4
1135	1999-06-25	Fille	3	4	4	4	2	5	3	6	4	4	5	3	2	3	1	2	5	4	5	3	3	4	1	2	4	5	5	4	2	4	4	3	3	2	3	6	4	2	5	4	4	6	4	5	5	6	5
1136	1999-06-23	Garçon	7	5	6	5	4	5	5	3	6	3	6	4	6	5	1	2	6	5	2	4	6	1	1	2	4	5	5	4	1	5	1	3	5	7	4	5	6	3	4	4	3	5	3	5	4	5	6
1136	1998-03-06	Fille	1	1	7	6	4	7	6	2	5	1	7	7	5	6	1	1	4	4	1	1	7	1	1	1	2	1	4	2	1	1	1	1	5	4	1	7	7	6	7	7	1	7	1	7		6	7
1136	2000-03-19	Fille	4	2	5	4	4	5	6	5	3	4	6	5	4	6	7	3	3	2	4	5	5	3	1	3	3	4	3	5	2	4	5	2	3	3	3	5	5	4	6	6	4	3	3	5	6	4	5
1136	1998-12-24	Fille	5	2	7	7	5	7	6	1	2	1	7	6	3	6	1	6	2	2	2	1	4	1	4	2	4	1	3	2	1	4	6	1	5	3	4	6	7	4	7	7	2	7	4	6	7	7	7
1136	2008-11-02	Fille	3	2	7	4	1	7	2	1	6	5	7	6	7	6	1	1	5	3	1	5	7	1	1	1	3	2	1	4	1	1	1	1	4	3	2	5	6	3	7	5	1	6	2	6	7	4	6
1136	1999-08-24	Fille	1	5	3	5	1	6	1	4	7	5	7	4	4	5	1	1	5	7	1	1	5	1	1	1	6	6	1	1	1	1	1	1	5	1	5	4	7	1	4	1	1	7	3	3	4	4	5
1136	1999-01-04	Garçon	1	6	7	7	5	7	7	3	6	3	7	7	6	7	1	5	5	6	1	1	7	3	1	1	6	5	4	4	5	6		3	4	1	4	7	6	6	7	6	1	2	2	5	6	4	6
1136	1998-12-15	Fille	1	4	5	6	1	7	1	1	4	6	7	6	5	4	1	1	5	4	1	1	5	1	1	1	4	3	1	1	1	1	1	1	3	1	4	6	6	1	7	3	1	7	3	7	7	2	7
1136	1999-03-17	Fille	1	3	5	4	3	5	5	3	4	4	6	5	5	4	3	5	4	4	1	2	7	4	1	1	4	2	5	3	1	3	6	2	3	1	1	2	5	4	5	6	1	1	1	6	5	4	4
1136	1999-07-08	Garçon	3	4	7	5	4	5	6	4	6	3	5	6	5	4	4	1	5	3	4	4	5	1	1	3	5	4	6	3	1	1	4	3	5	2	4	6	5	2	7	4	1	5	4	6	6	5	5
1136	1999-01-18	Fille	3	2	7	5	4	6	5	3	2	4	7	6	5	6	1	2	4	4	1	4	6	6	1	4	6	3	4	5	6	1	1	1	5	1	2	5	6	3	6	6	1	5	5	7	6	1	4
1136	1999-03-10	Garçon	3	4	5	5	5	7	7	7	5	3	7	6	3	5	4	6	5	4	6	2	5	4	6	3	3	4	3	5	6	2	5	5	6	3	5	4	5	3	7	7	7	3	5	4	7	5	7
1136	1999-08-02	Garçon	5	4	6	4	3	5	6	1	3	5	6	5	5	4	6	5	4	5		3	4	1	2	2	4	4	2	5	1	1	3	1	4	4	4	4	5	2	7	6	1	6	5	4	6	6	5
1136	1998-04-13	Fille	1	4	6	6	7	6	7	1	5	3	7	6	4	7	6	3	7	4	1	2	6	1	5	1	4	2	2	2	1	5	7	1	5	1	2	4	6	6	7	6	1	5	1	3	7	4	7
1136	1999-01-05	Fille	4	2	7	6	6	7	7	1	6	1	7	7	5	7	4	6	7	5	1	4	7	1	1	1	6	4	5	6	1	6	3	1	6	4	1	7	7	6	7	6	1	7	1	7	7	4	7
1136	1998-05-04	Fille	1	1	7	6	4	5	6	1	4	4	7	2	3	6	1	4	4	5	1	1	6	1	1	1	3	4	2	1	1	2	1	1	2	2	2	4	3	7	4	5	1	7	2	7	3	2	5
1136	1998-12-29	Garçon	1	7	4	1	2	4	1	4	4	7	4	4	4	3	1	1	4	5	1	1	4	1	2	1	4	7	2	1	1	1	1	1	1	1	4	4	1	1	4	1	1	2	7	1	4	2	1
1136	1999-03-02	Garçon	1	1	5	1	2	7	4	7	2	4	4	1	1	3	1	1	1	1	5	1	3	7	1	4	5	2	3	1	1	4	2	2	2	1	3	3	4	4	6	3	1	4	5	3	6	3	4
1136	1999-01-20	Garçon	1	3	3	2	2	3	2	4	3	2	2	2	2	2	3	2	3	3	2	2	2	2	3	2	3	3	4	2	2	2	2	2	2	1	3	5	2	2	2	2	3	2	2	4	2	5	2
1136	1998-01-06	Fille	1	6	7	6	5	7	5	1	7	2	7	7	7	7	1	4	7	7	1	1	7	5	7	1	7	7	6	2	1	7	1	1	7	1	5	7	6	6	7	3	1	7	3	7	7	5	6
1137	1999-10-10	Fille	5	3	6	6	5	3	7	2	6	3	7	7	4	6	6	6	7	4	6	7	6	7	7	1	2	4	1	1	7	7	5	7	1	7	4	5	7	7	7	7	1	2	1	7	7	7	7
1137	1999-04-04	Fille	2	1	3	2	2	2	1	2	2	1	3	4	3	3	3	2	2	2	5	2	2	2	2	3	3	1	2	3	1	2	4	4	3	2	2	4	3	4	5	2	3	3	1	4	4	3	2
1137	1998-11-02	Fille	2	3	3	3	3	3	2	6	3	3	4	4	4	4	1	4	4	4	2	1	6	1	3	3	5	2	2	2	1	2	3	2	5	3	4	5	3	4	6	2	2	4	1	6	6	5	4
1137	1998-12-27	Fille	2	2	6	7	6	6	7	1	5	2	7	7	4	6	5	6	3	5	1	6	7	1	1	1	5	4	4	2	1	7	7	1	3	2	3	4	6	6	7	7	2	5	2	1	7	5	6
1137	1999-01-08	Garçon	3	4	4	4	3	7	5	1	2	1	4	6	4	5	7	6	5	3	4	4	4	1	7	4	3	1	4	5	4	1	2	3	4	2	4	2	4	1	7	7	1	7	1	2	7	4	4
1137	2000-04-29	Garçon	1	5	7	5	1	1	1	2	6	3	2	2	4	6	1	5	5	6	3	5	7	3	2	2	6	4	1	5	1	1	1	2	4	5	7	7	7	7	7	2	1	7	7	7	7	7	7
1137	1999-07-13	Garçon	1	2	5	3	5	7	5	3	4	4	6	7	5	5	2	3	4	3	2	2	3	2	2	3	4	2	2	3	2	2	3	3	3	4	3	6	3	5	6	4	3	4	3	2	6	4	2
1137	1999-10-19	Garçon	3		4	3	1	5	3	1	2	1	7	5	4	2	6	4	3	2	5	1	4	1	5	6	4	2	2	2	1	2	5	2	1	2	4	2	2	3	4	1	1	2	4	1	5	1	2
1137	1998-12-01	Fille	4	4	7	7	5	7	7	1	6	4	7	7	5	7	1	5	4	4	1	6	7	6	4	1	6	3	5	7	1	7	7	1	7	7	3	7	7	5	7	7	1	6	3	7	7	6	7
1137	1999-03-11	Fille	1	2	6	5	4	7	4	1	7	4	3	5	6	6	1	3	5	6	1	1	7	1	4	1	5	3	1	1	1	2	5	1	1	1	1	6	2	1	6	1	1	7	1	6	7	7	7
1137	1998-12-24	Fille	1	4	7	4	3	3	3	1	3	4	7	1	6	4	1	1	6	4	1	1	7	1	1	1	5	2	1	1	1	1	1	1	1	1	4	6	5	2	1	1	1	5	2	7	5	7	4
1137	1999-09-21	Garçon	1	1	1	1	1	1	1	7	3	1	1	1	1	1	1	1	1	4	1	1	3	1	1	1	1	1	1	1	1	1	1	1	1	1	5	6	1	1	1	1	7	5	1	1	1	1	1
1137	1999-03-18	Garçon	1	2	6	3	4	7	1	1	2	1	6	7	3	3	1	1	3	2	1	1	5	1	2	2	3	3	3	3	1	3	2	3	3	1	1	6	2	2	7	3	1	3	2	6	7	2	3
1137	1999-10-16	Fille	1	3	6	3	2	7	3	5	4	3	6	7	4	4	3	3	5	3	1	1	6	1	2	1	3	4	2	5	1	1	4	2	4	1	2	7	5	7	7	5	1	7	2	7	7	5	5
1137	1999-02-16	Garçon	1	3	5	5	5	6	2	1	6	1	7	6	3	6	1	2	4	3	2	1	5	1	5	4	2	3		1	1	7	1		4	5	7	5	6	4	7	5	1	5	5	4	7	5	4
1137	1999-10-20	Fille	4	5	7	6	7	7	7	1	7	5	7	5	5	5	1	1	5	6	1	1	7	1	1	1	7	6	4	4	1	1	4	1	6	7	7	7	7	7	7	5	1	7	7	7	7	7	6
1137	1998-11-04	Fille	1	1	4	4	1	6	1	7	5	1	4	5	1	4	1	1	4	1	4	2	3	1	2	5	1	1	1	4	1	1	1	6	1	1	1	5	7	5	7	7	3	5	4	6	7	5	5
1137	1999-01-15	Garçon	1	1	3	4	3	4	3	4	1	5	3	3	4	4	1	3	4	2	4	3	3	3	2	4	3	1	1	1	1	4	1	4	3	4	3	3	4	5	7	5	3	4	3	4	7	4	4
1137	1998-12-13	Garçon	2	3	5	2	3	6	5	6	1	2	4	6	3	4	6	5	3	2	4	4	6	2	4	5	2	1	3	2	5	6	4	2	5	1	3	7	6	5	6	6	3	5	5	7	6	6	6
1137	1999-01-07	Fille	2	2	6	2	2	6	2	3	2	1	6	6	4	6	1	1	3	2	1	1	5	1	1	1	4	2	1	2	1	1	1	2	1	1	1	2	4	5	6	3	1	6	1	4	6	5	6
[truncated: 201 more columns]
